# Supplementary material for: Rootstock Selection for Resisting Cucumber Fusarium Wilt in Hainan and Corresponding Transcriptome and Metabolome Analysis
Source: Plants (Basel). 2025 Jan 24;14(3):359. doi: 10.3390/plants14030359 (PMC11820677; doi:10.3390/plants14030359)
Supplement: Supplementary file 1 [file plants-14-00359-s001.zip]

Archive with 23 entries (21 files):
- Non-published Material/
- Non-published Material/Table S1.xlsx
- Non-published Material/Table S2.xlsx
- Non-published Material/Table S3.xlsx
- Non-published Material/Table S4.xlsx
- Non-published Material/FigureS1.png
- Non-published Material/FigureS2.tif
- Non-published Material/FigureS3.png
- Non-published Material/FigureS4.tif
- Non-published Material/FigureS5.tif
- Non-published Material/Non-published Material/
- Non-published Material/Non-published Material/Table S1.xlsx
- Non-published Material/Non-published Material/Table S2.xlsx
- Non-published Material/Non-published Material/Table S3.xlsx
- Non-published Material/Non-published Material/Table S4.xlsx
- Non-published Material/Non-published Material/FigureS1.png
- Non-published Material/Non-published Material/FigureS2.tif
- Non-published Material/Non-published Material/FigureS3.png
- Non-published Material/Non-published Material/FigureS4.tif
- Non-published Material/Non-published Material/FigureS5.tif
- Non-published Material/Table S5.xlsx
- Non-published Material/Table S2.xlsm
- Non-published Material/Table S6.xlsx
