# Supplementary material for: Rootstock Selection for Resisting Cucumber Fusarium Wilt in Hainan and Corresponding Transcriptome and Metabolome Analysis
Source: Plants (Basel). 2025 Jan 24;14(3):359. doi: 10.3390/plants14030359 (PMC11820677; doi:10.3390/plants14030359)
Supplement: Supplementary file 1 [file plants-14-00359-s001.zip › Non-published Material/Table S2.xlsx]

## Sheet: Sheet1
#ID	kME	Module
CmoCh14G004410	0.884413	midnightblue
CmoCh13G007080	0.939871	midnightblue
CmoCh06G010640	0.825139	midnightblue
CmoCh03G004440	0.933038	midnightblue
CmoCh18G012590	0.900656	midnightblue
NewGene_1575	0.980351	midnightblue
CmoCh02G011280	0.782358	midnightblue
NewGene_1958	0.877748	midnightblue
CmoCh04G027850	0.862017	midnightblue
CmoCh14G004090	0.997809	midnightblue
CmoCh14G008590	0.942924	midnightblue
CmoCh15G006130	0.767318	midnightblue
CmoCh06G001040	0.967197	midnightblue
CmoCh04G013400	0.94654	midnightblue
CmoCh14G014860	0.94143	midnightblue
CmoCh10G011740	0.880728	midnightblue
CmoCh03G012830	0.985056	midnightblue
CmoCh17G003370	0.777225	midnightblue
CmoCh02G009540	0.934637	midnightblue
CmoCh14G002530	0.930577	midnightblue
NewGene_1999	0.921925	midnightblue
CmoCh10G008940	0.971998	midnightblue
CmoCh20G005370	0.952258	midnightblue
CmoCh07G010480	0.960073	midnightblue
CmoCh19G004600	0.897134	midnightblue
CmoCh01G014190	0.784637	midnightblue
CmoCh06G001000	0.883256	midnightblue
CmoCh13G001290	0.936041	midnightblue
CmoCh11G012410	0.963514	midnightblue
CmoCh15G012680	0.902321	midnightblue
CmoCh06G012850	0.978477	midnightblue
CmoCh04G027600	0.904942	midnightblue
CmoCh14G017700	0.975448	midnightblue
CmoCh16G011240	0.940201	midnightblue
CmoCh07G005440	0.938303	midnightblue
CmoCh11G007800	0.966072	midnightblue
CmoCh14G008600	0.923104	midnightblue
CmoCh14G015780	0.708693	midnightblue
CmoCh08G000720	0.961436	midnightblue
CmoCh07G007180	0.804981	midnightblue
CmoCh06G007160	0.970631	midnightblue
CmoCh04G027550	0.973685	midnightblue
CmoCh12G012750	0.859873	midnightblue
NewGene_890	0.945289	midnightblue
CmoCh11G009910	0.882118	midnightblue
CmoCh14G008100	0.953634	midnightblue
CmoCh16G001420	0.95451	midnightblue
CmoCh19G009080	0.942982	midnightblue
CmoCh18G008290	0.741667	midnightblue
CmoCh05G006530	0.888985	midnightblue
CmoCh10G000860	0.885511	midnightblue
CmoCh08G009240	0.885304	midnightblue
CmoCh04G022980	0.916977	midnightblue
CmoCh05G002330	0.93846	midnightblue
CmoCh06G004160	0.876861	midnightblue
CmoCh13G000910	0.939409	midnightblue
CmoCh01G006780	0.93193	midnightblue
CmoCh20G005360	0.910443	midnightblue
CmoCh01G004230	0.952518	midnightblue
CmoCh20G003260	0.978855	midnightblue
CmoCh04G013390	0.886102	midnightblue
CmoCh06G013300	0.790991	midnightblue
CmoCh07G005250	0.903913	midnightblue
CmoCh04G009150	0.787536	midnightblue
CmoCh08G010780	0.820766	midnightblue
CmoCh14G017390	0.974681	midnightblue
CmoCh16G001880	0.754453	midnightblue
CmoCh16G008400	0.943473	midnightblue
CmoCh08G012220	0.918473	midnightblue
CmoCh20G002240	0.752743	midnightblue
CmoCh16G001410	0.966568	midnightblue
CmoCh03G003080	0.885873	midnightblue
CmoCh02G015130	0.849211	midnightblue
CmoCh02G000910	0.888304	midnightblue
CmoCh13G011850	0.989738	midnightblue
CmoCh08G005340	0.966498	midnightblue
CmoCh09G007710	0.875059	midnightblue
CmoCh15G015050	0.794192	midnightblue
CmoCh09G010680	0.894367	midnightblue
CmoCh16G010310	0.980615	midnightblue
CmoCh04G003630	0.950553	midnightblue
CmoCh18G003490	0.906669	midnightblue
NewGene_1275	0.956706	midnightblue
CmoCh07G002610	0.936936	midnightblue
CmoCh14G019050	0.986446	midnightblue
CmoCh16G001690	0.965498	midnightblue
CmoCh10G005450	0.763374	midnightblue
CmoCh17G011820	0.927624	midnightblue
CmoCh09G013020	0.871167	midnightblue
CmoCh01G014200	0.810297	midnightblue
CmoCh15G002800	0.907545	midnightblue
CmoCh04G003040	0.950915	midnightblue
CmoCh04G012710	0.840424	midnightblue
CmoCh16G011000	0.917935	midnightblue
CmoCh07G010280	0.924644	midnightblue
NewGene_1080	0.905837	midnightblue
CmoCh06G007810	0.908319	midnightblue
CmoCh04G022420	0.93968	midnightblue
CmoCh08G000740	0.969651	midnightblue
CmoCh13G001280	0.9008	midnightblue
CmoCh06G005740	0.984429	midnightblue
CmoCh19G009180	0.851334	midnightblue
CmoCh08G005350	0.953854	midnightblue
CmoCh14G018340	0.902876	midnightblue
CmoCh12G013360	0.807498	honeydew1
CmoCh03G006150	0.891927	honeydew1
CmoCh18G011310	0.916958	honeydew1
CmoCh07G010460	0.943506	honeydew1
CmoCh09G002930	0.712124	honeydew1
CmoCh14G013670	0.986733	honeydew1
CmoCh16G012150	0.72393	honeydew1
CmoCh01G000100	0.910736	honeydew1
NewGene_852	0.959449	honeydew1
CmoCh14G017320	0.92304	honeydew1
CmoCh05G011810	0.788989	honeydew1
CmoCh13G002880	0.890741	honeydew1
CmoCh01G000080	0.772469	honeydew1
CmoCh10G008950	0.939663	honeydew1
CmoCh06G002680	0.714742	honeydew1
CmoCh02G013860	0.982521	honeydew1
CmoCh08G010360	0.93724	honeydew1
CmoCh02G007950	0.93585	honeydew1
CmoCh18G002290	0.709829	honeydew1
CmoCh16G004650	0.94443	honeydew1
CmoCh14G014870	0.780514	honeydew1
CmoCh04G002180	0.983895	honeydew1
CmoCh17G007210	0.956069	honeydew1
CmoCh10G008680	0.982293	honeydew1
CmoCh14G011880	0.970222	honeydew1
CmoCh11G015150	0.939617	honeydew1
CmoCh04G010590	0.841272	honeydew1
CmoCh02G000550	0.846109	honeydew1
CmoCh14G012410	0.836211	honeydew1
CmoCh17G012850	0.895342	honeydew1
CmoCh01G004810	0.896096	honeydew1
CmoCh15G004100	0.838843	honeydew1
CmoCh09G006480	0.914857	honeydew1
CmoCh09G001230	0.939306	honeydew1
CmoCh14G017140	0.960641	honeydew1
CmoCh04G002480	0.951885	honeydew1
CmoCh03G014850	0.951496	honeydew1
CmoCh06G017450	0.917974	honeydew1
CmoCh12G005460	0.814519	honeydew1
CmoCh06G000250	0.958146	honeydew1
CmoCh11G004670	0.826223	honeydew1
CmoCh03G008530	0.906127	honeydew1
CmoCh10G000440	0.856942	honeydew1
CmoCh04G016560	0.916955	honeydew1
CmoCh09G007010	0.920838	honeydew1
NewGene_34	0.920585	honeydew1
CmoCh18G012360	0.882029	honeydew1
CmoCh08G006310	0.9672	honeydew1
CmoCh14G008580	0.949146	honeydew1
CmoCh03G009980	0.956364	honeydew1
CmoCh08G000620	0.860926	honeydew1
CmoCh11G003070	0.904696	honeydew1
CmoCh04G027020	0.88477	honeydew1
CmoCh14G015050	0.980299	honeydew1
CmoCh08G006400	0.9438	honeydew1
CmoCh20G000430	0.821079	honeydew1
CmoCh08G004570	0.947526	honeydew1
CmoCh01G002080	0.897184	honeydew1
CmoCh03G012640	0.930015	honeydew1
CmoCh06G000790	0.947789	honeydew1
CmoCh19G007970	0.969829	honeydew1
CmoCh19G006100	0.897512	honeydew1
CmoCh02G009190	0.879946	honeydew1
NewGene_398	0.83641	honeydew1
CmoCh09G003400	0.902384	honeydew1
CmoCh01G017640	0.897345	honeydew1
CmoCh12G005740	0.894143	honeydew1
CmoCh16G012140	0.706681	honeydew1
CmoCh18G000990	0.899605	honeydew1
CmoCh01G015140	0.795485	honeydew1
CmoCh06G004150	0.976488	honeydew1
CmoCh14G012540	0.948234	honeydew1
CmoCh14G009580	0.979319	honeydew1
CmoCh18G004590	0.971583	honeydew1
CmoCh14G009340	0.856421	honeydew1
CmoCh07G003380	0.787788	honeydew1
CmoCh18G000100	0.957343	honeydew1
CmoCh17G009090	0.965289	honeydew1
CmoCh08G007170	0.80357	honeydew1
CmoCh09G004110	0.95004	honeydew1
CmoCh05G013840	0.960541	honeydew1
CmoCh18G012460	0.741471	honeydew1
CmoCh04G009280	0.785671	honeydew1
CmoCh15G011980	0.894523	honeydew1
CmoCh05G001140	0.854056	honeydew1
CmoCh14G000690	0.759205	honeydew1
CmoCh04G003600	0.799033	honeydew1
CmoCh20G008670	0.892043	honeydew1
CmoCh10G004430	0.966149	honeydew1
NewGene_2370	0.764898	honeydew1
NewGene_2365	0.752998	honeydew1
CmoCh13G006260	0.952217	honeydew1
CmoCh04G011470	0.758648	honeydew1
CmoCh12G009850	0.840868	honeydew1
CmoCh15G012210	0.879927	honeydew1
CmoCh01G017630	0.838566	honeydew1
CmoCh14G010780	0.877758	honeydew1
CmoCh11G005250	0.978984	honeydew1
CmoCh03G003950	0.975235	honeydew1
CmoCh06G016410	0.893327	honeydew1
CmoCh04G022500	0.930603	honeydew1
CmoCh02G009080	0.817425	honeydew1
CmoCh15G002370	0.738248	honeydew1
CmoCh16G002910	0.730965	honeydew1
CmoCh07G006570	0.933192	honeydew1
CmoCh14G022130	0.990015	honeydew1
CmoCh14G003070	0.990095	honeydew1
CmoCh02G005510	0.949103	honeydew1
NewGene_2255	0.849512	honeydew1
CmoCh02G007020	0.909531	honeydew1
CmoCh18G011270	0.966707	honeydew1
CmoCh18G011010	0.815193	honeydew1
NewGene_2387	0.751837	honeydew1
CmoCh11G010440	0.892934	honeydew1
CmoCh19G011410	0.8624	honeydew1
NewGene_1486	0.867715	honeydew1
CmoCh13G005180	0.855345	honeydew1
CmoCh04G012860	0.940826	honeydew1
CmoCh06G001380	0.775318	honeydew1
NewGene_374	0.879389	honeydew1
CmoCh16G000640	0.82312	honeydew1
CmoCh09G004920	0.917954	honeydew1
CmoCh19G002220	0.975769	honeydew1
CmoCh05G003940	0.735929	honeydew1
CmoCh09G010150	0.965857	honeydew1
CmoCh20G005630	0.765787	honeydew1
CmoCh10G001850	0.93283	honeydew1
CmoCh11G009740	0.93449	honeydew1
CmoCh01G003710	0.925611	honeydew1
CmoCh20G005580	0.784472	honeydew1
CmoCh08G001180	0.918066	honeydew1
CmoCh15G009480	0.906471	honeydew1
CmoCh02G012090	0.899509	honeydew1
CmoCh19G007490	0.836252	honeydew1
CmoCh00G001310	0.84263	honeydew1
CmoCh09G005890	0.981296	honeydew1
CmoCh18G009390	0.891721	honeydew1
CmoCh04G002460	0.907999	honeydew1
CmoCh12G007850	0.923491	honeydew1
CmoCh04G024990	0.98615	honeydew1
CmoCh16G006910	0.929784	honeydew1
CmoCh12G008410	0.948265	honeydew1
CmoCh18G008620	0.918681	honeydew1
CmoCh15G011970	0.841019	honeydew1
CmoCh14G015740	0.934418	honeydew1
CmoCh03G008290	0.938056	honeydew1
CmoCh13G004860	0.754875	honeydew1
CmoCh03G013170	0.904	honeydew1
CmoCh02G006830	0.94806	honeydew1
CmoCh02G011360	0.963618	honeydew1
CmoCh01G007400	0.871515	honeydew1
CmoCh15G008150	0.740117	honeydew1
CmoCh17G009060	0.932767	honeydew1
CmoCh16G000630	0.869502	honeydew1
CmoCh20G003610	0.771848	honeydew1
CmoCh16G012660	0.958393	honeydew1
CmoCh14G014590	0.908977	honeydew1
CmoCh18G006740	0.929967	honeydew1
CmoCh05G013870	0.80679	honeydew1
CmoCh01G014680	0.905745	honeydew1
CmoCh03G008580	0.964868	honeydew1
CmoCh17G008240	0.970559	honeydew1
CmoCh13G007070	0.955563	honeydew1
CmoCh15G013490	0.953258	honeydew1
CmoCh05G001830	0.970976	honeydew1
CmoCh02G012820	0.936847	honeydew1
CmoCh15G004330	0.917258	honeydew1
CmoCh09G006190	0.922772	honeydew1
CmoCh06G016310	0.937037	honeydew1
CmoCh14G005570	0.829698	honeydew1
CmoCh19G005500	0.973248	honeydew1
CmoCh04G023150	0.924739	honeydew1
CmoCh11G006110	0.760782	honeydew1
CmoCh02G017380	0.917769	honeydew1
CmoCh04G013130	0.936613	honeydew1
CmoCh09G010720	0.960751	honeydew1
CmoCh16G010050	0.942864	honeydew1
CmoCh19G002380	0.852002	honeydew1
CmoCh12G000350	0.90701	honeydew1
CmoCh18G002300	0.826698	honeydew1
CmoCh13G001470	0.825	honeydew1
CmoCh04G024560	0.984896	honeydew1
CmoCh09G003620	0.909457	honeydew1
CmoCh07G010740	0.778421	honeydew1
CmoCh04G025440	0.988842	honeydew1
CmoCh07G005310	0.976007	honeydew1
CmoCh09G002750	0.929224	honeydew1
CmoCh10G008200	0.780721	honeydew1
CmoCh10G012670	0.921938	honeydew1
CmoCh10G002970	0.971932	honeydew1
CmoCh11G002050	0.914657	honeydew1
CmoCh17G007380	0.902325	honeydew1
CmoCh04G017850	0.937536	honeydew1
CmoCh11G005710	0.871765	honeydew1
CmoCh12G005820	0.992583	honeydew1
CmoCh15G000540	0.984245	honeydew1
CmoCh01G002950	0.943001	honeydew1
CmoCh02G014200	0.968745	honeydew1
CmoCh12G002460	0.955553	honeydew1
CmoCh02G016390	0.764818	honeydew1
CmoCh04G008980	0.9369	honeydew1
CmoCh10G010550	0.892478	honeydew1
CmoCh16G006260	0.935677	honeydew1
CmoCh04G025470	0.900602	honeydew1
CmoCh06G003080	0.932907	honeydew1
CmoCh16G006650	0.895564	honeydew1
CmoCh01G013730	0.914826	honeydew1
CmoCh10G006540	0.874085	honeydew1
CmoCh04G018380	0.921859	honeydew1
CmoCh20G006560	0.912312	honeydew1
CmoCh18G008270	0.853481	honeydew1
CmoCh03G004620	0.902616	honeydew1
CmoCh18G003000	0.903761	honeydew1
NewGene_1889	0.979319	honeydew1
CmoCh02G013870	0.933897	honeydew1
CmoCh04G019000	0.96261	honeydew1
CmoCh02G004060	0.930802	honeydew1
CmoCh05G010860	0.982977	honeydew1
NewGene_676	0.919362	honeydew1
CmoCh10G005900	0.828431	honeydew1
CmoCh01G020440	0.96257	honeydew1
CmoCh14G001230	0.844106	honeydew1
CmoCh01G018220	0.957837	honeydew1
CmoCh09G010010	0.948867	honeydew1
CmoCh12G003050	0.989994	honeydew1
NewGene_1868	0.966714	honeydew1
CmoCh19G006120	0.903688	honeydew1
CmoCh08G001440	0.930949	honeydew1
CmoCh07G001850	0.914456	honeydew1
CmoCh11G005970	0.978525	honeydew1
CmoCh09G011340	0.960064	honeydew1
CmoCh09G003720	0.819351	honeydew1
CmoCh11G004680	0.829172	honeydew1
CmoCh03G008310	0.950099	honeydew1
CmoCh19G000830	0.914457	honeydew1
CmoCh04G022510	0.944223	honeydew1
CmoCh15G012220	0.854062	honeydew1
CmoCh02G004650	0.844231	honeydew1
CmoCh12G008420	0.96278	honeydew1
CmoCh05G011440	0.873614	honeydew1
CmoCh04G008200	0.947675	honeydew1
CmoCh05G011430	0.913259	honeydew1
CmoCh19G005290	0.918113	honeydew1
CmoCh04G007710	0.928742	honeydew1
CmoCh17G004020	0.972476	honeydew1
NewGene_1264	0.750779	honeydew1
CmoCh16G012120	0.825439	honeydew1
CmoCh06G005140	0.979646	honeydew1
CmoCh15G011610	0.892982	honeydew1
CmoCh04G004270	0.907948	honeydew1
CmoCh06G004610	0.944733	honeydew1
CmoCh05G010020	0.766463	honeydew1
CmoCh08G004980	0.908853	honeydew1
CmoCh02G005230	0.908273	honeydew1
CmoCh01G020170	0.931445	honeydew1
CmoCh19G005440	0.939279	honeydew1
CmoCh04G026160	0.825057	honeydew1
CmoCh17G012650	0.939144	honeydew1
CmoCh10G003700	0.941772	honeydew1
CmoCh05G007840	0.771458	honeydew1
CmoCh09G000180	0.946734	honeydew1
CmoCh09G000280	0.993639	honeydew1
CmoCh13G008750	0.983435	honeydew1
CmoCh10G001840	0.967377	honeydew1
CmoCh01G003090	0.792867	honeydew1
CmoCh16G005220	0.95164	honeydew1
CmoCh15G001810	0.914514	honeydew1
CmoCh07G012080	0.948428	honeydew1
CmoCh03G004080	0.860119	honeydew1
NewGene_263	0.714189	honeydew1
CmoCh20G010400	0.96147	honeydew1
CmoCh04G017420	0.868034	honeydew1
CmoCh20G008510	0.926248	honeydew1
CmoCh17G007580	0.910163	honeydew1
CmoCh16G008570	0.946061	honeydew1
CmoCh11G002600	0.979777	honeydew1
CmoCh12G003170	0.758508	honeydew1
CmoCh19G009110	0.907869	honeydew1
CmoCh01G015200	0.887746	honeydew1
CmoCh08G004700	0.762343	honeydew1
CmoCh10G009630	0.97387	honeydew1
CmoCh06G003370	0.926272	honeydew1
CmoCh04G005710	0.892638	honeydew1
CmoCh10G004340	0.935674	honeydew1
CmoCh04G028770	0.94858	honeydew1
CmoCh13G001900	0.967459	honeydew1
CmoCh14G013040	0.974886	honeydew1
CmoCh03G014330	0.944577	honeydew1
CmoCh03G003940	0.941264	honeydew1
CmoCh18G002430	0.859448	honeydew1
CmoCh01G008880	0.991383	honeydew1
CmoCh01G017080	0.810386	honeydew1
CmoCh10G011610	0.774733	honeydew1
CmoCh02G000920	0.763014	honeydew1
CmoCh11G014030	0.892871	honeydew1
CmoCh06G006030	0.903623	honeydew1
CmoCh09G000200	0.970652	honeydew1
CmoCh19G000430	0.962244	honeydew1
CmoCh16G003720	0.902152	honeydew1
CmoCh20G005590	0.864227	honeydew1
NewGene_1263	0.782742	honeydew1
CmoCh11G002610	0.994189	honeydew1
CmoCh16G007840	0.930622	honeydew1
CmoCh09G005030	0.969766	honeydew1
CmoCh20G005600	0.965822	honeydew1
CmoCh15G000560	0.937582	honeydew1
CmoCh07G002350	0.912675	honeydew1
CmoCh17G011810	0.894933	honeydew1
CmoCh14G018750	0.991343	honeydew1
CmoCh14G021490	0.821606	honeydew1
CmoCh11G003690	0.93922	honeydew1
CmoCh11G012860	0.799635	honeydew1
CmoCh13G001450	0.980916	honeydew1
CmoCh13G001880	0.873783	honeydew1
CmoCh11G016490	0.922074	honeydew1
CmoCh02G006740	0.961034	honeydew1
CmoCh15G014960	0.957007	honeydew1
CmoCh09G005880	0.746201	honeydew1
CmoCh03G013650	0.802977	honeydew1
CmoCh04G024150	0.791078	honeydew1
CmoCh07G003150	0.789313	honeydew1
NewGene_523	0.811103	honeydew1
CmoCh14G017030	0.941057	honeydew1
CmoCh09G000970	0.874861	honeydew1
CmoCh16G001030	0.954249	honeydew1
CmoCh12G003450	0.928775	honeydew1
CmoCh12G005810	0.982797	honeydew1
CmoCh02G006080	0.925054	honeydew1
CmoCh06G004950	0.920662	honeydew1
CmoCh12G005520	0.935421	honeydew1
CmoCh16G000650	0.771545	honeydew1
CmoCh06G015980	0.950598	honeydew1
CmoCh09G001950	0.923894	honeydew1
CmoCh18G006890	0.99301	honeydew1
CmoCh17G008030	0.897282	honeydew1
CmoCh01G006130	0.941549	honeydew1
CmoCh13G007640	0.941764	honeydew1
CmoCh01G018850	0.931288	honeydew1
CmoCh09G012810	0.926229	honeydew1
NewGene_1467	0.956651	honeydew1
CmoCh19G004980	0.940881	honeydew1
CmoCh03G003730	0.863328	honeydew1
CmoCh11G007100	0.846477	honeydew1
CmoCh15G006240	0.824061	honeydew1
CmoCh17G011410	0.935258	honeydew1
CmoCh18G003530	0.723691	honeydew1
CmoCh10G012350	0.95821	honeydew1
CmoCh16G006920	0.923355	honeydew1
CmoCh01G018670	0.868641	honeydew1
CmoCh14G005030	0.975443	honeydew1
CmoCh03G005270	0.798835	honeydew1
CmoCh16G006250	0.947513	honeydew1
CmoCh20G004910	0.982341	honeydew1
CmoCh07G008060	0.954617	honeydew1
CmoCh15G005480	0.910186	honeydew1
CmoCh01G010640	0.947183	honeydew1
CmoCh08G005440	0.985053	honeydew1
CmoCh20G006060	0.938514	honeydew1
CmoCh10G004310	0.904148	honeydew1
CmoCh13G006310	0.920052	honeydew1
CmoCh04G026150	0.894636	honeydew1
CmoCh09G005520	0.92795	honeydew1
CmoCh01G007780	0.920666	honeydew1
CmoCh02G015380	0.90684	honeydew1
CmoCh14G012010	0.946426	honeydew1
CmoCh09G005100	0.934696	honeydew1
CmoCh11G017500	0.942795	honeydew1
CmoCh08G001390	0.940029	honeydew1
CmoCh02G000560	0.874812	honeydew1
CmoCh16G011700	0.87315	honeydew1
CmoCh11G001140	0.815934	honeydew1
CmoCh08G006600	0.715123	honeydew1
CmoCh16G007300	0.907685	honeydew1
CmoCh13G000230	0.923711	honeydew1
CmoCh18G011670	0.84643	honeydew1
CmoCh14G008550	0.94633	honeydew1
CmoCh03G001710	0.962719	honeydew1
CmoCh07G005300	0.962848	honeydew1
CmoCh04G012000	0.903105	honeydew1
CmoCh11G003240	0.931576	honeydew1
CmoCh13G011660	0.894263	honeydew1
CmoCh01G020540	0.915452	honeydew1
CmoCh04G019180	0.970227	honeydew1
CmoCh16G000660	0.875643	honeydew1
CmoCh19G011360	0.946018	honeydew1
CmoCh02G005590	0.864528	honeydew1
CmoCh02G009290	0.905023	honeydew1
CmoCh14G008620	0.94309	honeydew1
NewGene_809	0.735207	honeydew1
CmoCh17G001970	0.957255	honeydew1
CmoCh20G005570	0.779711	honeydew1
CmoCh02G001510	0.963248	honeydew1
CmoCh06G012570	0.9713	honeydew1
CmoCh14G019100	0.902306	honeydew1
CmoCh13G009860	0.904665	honeydew1
CmoCh01G014090	0.827096	honeydew1
CmoCh16G011220	0.977383	honeydew1
CmoCh07G009560	0.815773	honeydew1
CmoCh02G016690	0.788915	honeydew1
CmoCh03G004390	0.874434	honeydew1
CmoCh15G008790	0.909455	honeydew1
CmoCh07G006710	0.839885	honeydew1
CmoCh04G003610	0.879786	honeydew1
CmoCh04G025450	0.964957	honeydew1
CmoCh02G014790	0.932777	honeydew1
CmoCh02G001810	0.703809	honeydew1
CmoCh04G006870	0.979094	honeydew1
CmoCh16G001430	0.934169	honeydew1
CmoCh13G011600	0.936553	honeydew1
CmoCh06G001910	0.908695	honeydew1
CmoCh16G000880	0.989006	honeydew1
CmoCh08G012530	0.917024	honeydew1
CmoCh15G000530	0.921986	honeydew1
CmoCh01G008450	0.802572	honeydew1
CmoCh12G005830	0.854587	honeydew1
CmoCh08G003060	0.985997	honeydew1
CmoCh04G017400	0.930694	honeydew1
NewGene_787	0.922129	honeydew1
CmoCh19G009100	0.920448	honeydew1
NewGene_1496	0.970385	honeydew1
CmoCh10G004300	0.910895	honeydew1
CmoCh09G004360	0.820672	honeydew1
CmoCh04G016430	0.915832	honeydew1
CmoCh11G005310	0.831703	honeydew1
CmoCh09G009910	0.893064	honeydew1
CmoCh02G015330	0.83043	honeydew1
CmoCh01G015390	0.917032	honeydew1
CmoCh07G008470	0.967053	honeydew1
CmoCh15G006570	0.948773	honeydew1
CmoCh04G000240	0.925495	honeydew1
CmoCh04G005720	0.895133	honeydew1
CmoCh03G008300	0.914384	honeydew1
CmoCh09G000930	0.891602	honeydew1
CmoCh06G013890	0.974652	honeydew1
CmoCh17G012640	0.962917	honeydew1
CmoCh16G010640	0.888369	honeydew1
CmoCh11G004700	0.921473	honeydew1
CmoCh06G002280	0.950335	honeydew1
CmoCh02G014390	0.783016	honeydew1
CmoCh13G008190	0.935414	honeydew1
CmoCh07G007990	0.954999	honeydew1
CmoCh05G000950	0.747655	honeydew1
CmoCh04G008350	0.950063	honeydew1
CmoCh07G000930	0.922326	royalblue
CmoCh20G000940	0.960066	royalblue
CmoCh10G000390	0.940875	royalblue
CmoCh02G005690	0.898929	royalblue
CmoCh08G006870	0.960221	royalblue
CmoCh08G001150	0.964944	royalblue
CmoCh04G021220	0.995684	royalblue
CmoCh13G007340	0.779167	royalblue
CmoCh06G014500	0.940142	royalblue
CmoCh02G012690	0.926136	royalblue
CmoCh03G008950	0.956392	royalblue
CmoCh12G013080	0.933255	royalblue
CmoCh01G001120	0.955866	royalblue
CmoCh02G009910	0.88913	royalblue
CmoCh02G005800	0.913661	royalblue
CmoCh05G002890	0.913729	royalblue
CmoCh15G007600	0.984463	royalblue
CmoCh02G000850	0.776341	royalblue
CmoCh04G015680	0.899351	royalblue
CmoCh04G000200	0.908515	royalblue
CmoCh17G010400	0.969982	royalblue
CmoCh07G002800	0.970214	royalblue
CmoCh11G004600	0.728105	royalblue
CmoCh14G000650	0.973301	royalblue
CmoCh12G008210	0.924137	royalblue
CmoCh10G004680	0.804892	royalblue
CmoCh17G003790	0.929395	royalblue
CmoCh20G008900	0.983762	royalblue
CmoCh04G019090	0.958096	royalblue
CmoCh15G008860	0.973073	royalblue
CmoCh04G016340	0.945854	royalblue
CmoCh09G008710	0.807558	royalblue
CmoCh09G010050	0.721241	royalblue
CmoCh01G018160	0.982735	royalblue
CmoCh04G000890	0.957217	royalblue
CmoCh11G000720	0.734171	royalblue
CmoCh13G004370	0.98711	royalblue
CmoCh02G017590	0.940872	royalblue
CmoCh07G012490	0.861571	royalblue
CmoCh11G020690	0.883664	royalblue
CmoCh16G006780	0.815116	royalblue
CmoCh04G009830	0.965921	royalblue
CmoCh15G014080	0.980499	royalblue
NewGene_2465	0.882506	royalblue
CmoCh06G005260	0.926421	royalblue
CmoCh15G013980	0.924591	royalblue
CmoCh11G019490	0.985138	royalblue
CmoCh11G002920	0.824864	royalblue
CmoCh14G020270	0.980131	royalblue
CmoCh10G012160	0.950321	royalblue
CmoCh04G015050	0.946076	royalblue
CmoCh16G002300	0.892023	royalblue
CmoCh15G006380	0.772327	royalblue
CmoCh18G001390	0.904268	royalblue
CmoCh04G017290	0.958491	royalblue
CmoCh01G012880	0.808164	royalblue
CmoCh15G007550	0.822984	royalblue
CmoCh12G003840	0.950385	royalblue
CmoCh05G009650	0.839386	royalblue
CmoCh17G009490	0.853814	royalblue
CmoCh14G005190	0.988481	royalblue
CmoCh14G015270	0.900973	royalblue
CmoCh10G000270	0.862886	royalblue
CmoCh14G020510	0.947837	royalblue
CmoCh16G000590	0.919619	royalblue
CmoCh05G005100	0.965999	royalblue
CmoCh07G009470	0.905209	royalblue
CmoCh01G000410	0.922351	royalblue
CmoCh03G005910	0.773781	royalblue
CmoCh15G007650	0.811002	royalblue
NewGene_1034	0.945779	royalblue
CmoCh09G005820	0.944339	royalblue
CmoCh03G012240	0.986376	royalblue
CmoCh15G003420	0.931135	royalblue
CmoCh15G005100	0.913345	royalblue
CmoCh15G001220	0.886833	royalblue
NewGene_693	0.887235	royalblue
CmoCh01G015070	0.873593	royalblue
CmoCh16G002160	0.796002	royalblue
CmoCh10G004760	0.903653	royalblue
CmoCh15G013520	0.944876	royalblue
CmoCh02G014650	0.978873	royalblue
CmoCh15G000940	0.901698	royalblue
CmoCh20G006080	0.730011	royalblue
CmoCh11G017470	0.977899	royalblue
CmoCh04G022490	0.849016	royalblue
CmoCh01G011620	0.951149	royalblue
CmoCh09G001730	0.84721	royalblue
CmoCh02G003900	0.94695	royalblue
CmoCh15G011360	0.898862	royalblue
CmoCh06G003020	0.978448	royalblue
CmoCh04G004700	0.979039	royalblue
CmoCh06G005800	0.919855	royalblue
CmoCh17G002470	0.919609	royalblue
CmoCh19G002680	0.914561	royalblue
CmoCh19G000280	0.874696	royalblue
CmoCh04G031280	0.919985	royalblue
CmoCh06G009490	0.925606	royalblue
CmoCh02G005330	0.977402	royalblue
CmoCh16G001840	0.825915	royalblue
CmoCh03G010270	0.914948	royalblue
CmoCh15G013620	0.974622	royalblue
CmoCh15G007670	0.859121	royalblue
CmoCh02G005430	0.982646	royalblue
CmoCh11G017410	0.845668	royalblue
CmoCh14G007500	0.798586	royalblue
CmoCh06G008330	0.966091	royalblue
CmoCh16G011990	0.936438	royalblue
CmoCh12G004170	0.839238	royalblue
CmoCh13G001350	0.81509	royalblue
CmoCh06G003870	0.980406	royalblue
CmoCh18G009170	0.917335	royalblue
CmoCh11G002560	0.982954	royalblue
CmoCh03G008410	0.835694	royalblue
CmoCh12G003910	0.927338	royalblue
CmoCh03G008510	0.942424	royalblue
CmoCh07G006610	0.810194	royalblue
CmoCh09G009440	0.773245	royalblue
CmoCh19G007360	0.777308	royalblue
CmoCh06G009700	0.993975	royalblue
CmoCh13G010450	0.968989	royalblue
CmoCh19G003330	0.909131	royalblue
CmoCh14G008660	0.784596	royalblue
CmoCh11G018790	0.907541	royalblue
CmoCh07G008050	0.926679	royalblue
CmoCh14G021980	0.964219	royalblue
CmoCh04G014010	0.95174	royalblue
CmoCh01G019970	0.989132	royalblue
CmoCh07G006590	0.952151	royalblue
CmoCh04G006250	0.960963	royalblue
CmoCh11G001300	0.914884	royalblue
NewGene_1968	0.876524	royalblue
CmoCh15G001630	0.910843	royalblue
CmoCh09G002540	0.94624	royalblue
CmoCh18G011280	0.924751	royalblue
CmoCh16G013430	0.713968	royalblue
CmoCh14G003550	0.986327	royalblue
CmoCh16G001900	0.877376	royalblue
CmoCh04G030240	0.901015	royalblue
CmoCh07G010940	0.976169	royalblue
CmoCh04G019950	0.986167	royalblue
CmoCh17G002590	0.887359	royalblue
CmoCh02G015800	0.860114	royalblue
CmoCh08G000170	0.847711	royalblue
CmoCh17G000570	0.974449	royalblue
CmoCh01G021090	0.970755	royalblue
CmoCh11G005490	0.860608	royalblue
CmoCh03G008740	0.844479	royalblue
CmoCh20G005540	0.97829	royalblue
CmoCh20G001860	0.87637	royalblue
CmoCh16G001320	0.887061	royalblue
CmoCh06G009610	0.957171	royalblue
CmoCh04G008210	0.944006	royalblue
CmoCh11G003800	0.918184	royalblue
CmoCh10G004910	0.983728	royalblue
CmoCh04G024400	0.804949	royalblue
CmoCh04G030990	0.963659	royalblue
CmoCh03G010290	0.899323	royalblue
CmoCh06G001200	0.953683	royalblue
CmoCh17G002340	0.953817	royalblue
CmoCh05G012390	0.805379	royalblue
CmoCh03G003620	0.951847	royalblue
CmoCh19G009790	0.897277	royalblue
CmoCh16G001480	0.840442	royalblue
CmoCh14G021630	0.888568	royalblue
CmoCh18G001690	0.730908	royalblue
CmoCh06G014180	0.843727	royalblue
CmoCh08G001470	0.767451	royalblue
CmoCh17G007890	0.949526	royalblue
CmoCh02G009280	0.939933	royalblue
CmoCh03G011980	0.97645	royalblue
CmoCh13G002500	0.905859	royalblue
CmoCh01G019830	0.970276	royalblue
CmoCh17G004060	0.985386	royalblue
CmoCh18G000920	0.727486	royalblue
CmoCh03G011310	0.800939	royalblue
CmoCh04G001640	0.962011	royalblue
CmoCh01G010040	0.861713	royalblue
CmoCh04G000470	0.900545	royalblue
CmoCh16G012570	0.890652	royalblue
CmoCh18G008610	0.898492	royalblue
CmoCh15G008990	0.93448	royalblue
CmoCh02G010970	0.919286	royalblue
CmoCh08G002330	0.971457	royalblue
CmoCh11G011350	0.97619	royalblue
CmoCh06G003990	0.917422	royalblue
CmoCh14G009200	0.979138	royalblue
CmoCh09G010940	0.85809	royalblue
CmoCh12G005670	0.899543	royalblue
CmoCh11G014950	0.921103	royalblue
CmoCh11G013620	0.874628	royalblue
CmoCh05G009210	0.989755	royalblue
CmoCh14G017620	0.911062	royalblue
CmoCh07G011500	0.910093	royalblue
CmoCh09G008400	0.882714	royalblue
CmoCh12G001180	0.847636	royalblue
CmoCh03G002910	0.97256	royalblue
CmoCh11G006340	0.916572	royalblue
CmoCh20G011680	0.884618	royalblue
CmoCh16G001560	0.923752	royalblue
CmoCh10G006310	0.903104	royalblue
CmoCh04G001960	0.797483	royalblue
CmoCh02G011460	0.908585	royalblue
CmoCh16G010810	0.956778	royalblue
CmoCh04G003090	0.902763	royalblue
CmoCh07G014100	0.897912	royalblue
CmoCh14G011570	0.974018	royalblue
CmoCh14G004390	0.907236	royalblue
CmoCh03G014390	0.958234	royalblue
CmoCh18G006810	0.836682	royalblue
CmoCh18G007860	0.978138	royalblue
CmoCh11G002090	0.818138	royalblue
CmoCh10G002870	0.836671	royalblue
CmoCh14G012570	0.945709	royalblue
CmoCh04G030000	0.97184	royalblue
CmoCh15G007130	0.932602	royalblue
CmoCh07G010530	0.807419	royalblue
CmoCh19G001900	0.909745	royalblue
CmoCh11G004310	0.854781	royalblue
CmoCh19G009440	0.98382	royalblue
CmoCh11G001120	0.953529	royalblue
CmoCh07G010750	0.801891	royalblue
CmoCh01G008950	0.871632	royalblue
CmoCh05G003300	0.948894	royalblue
CmoCh16G008020	0.816252	royalblue
CmoCh12G012590	0.903944	royalblue
CmoCh10G004690	0.761195	royalblue
CmoCh15G014980	0.888454	royalblue
CmoCh07G011300	0.854753	royalblue
CmoCh08G002140	0.984942	royalblue
CmoCh14G001970	0.871544	royalblue
CmoCh19G004210	0.943975	royalblue
CmoCh15G013910	0.942745	royalblue
CmoCh08G009370	0.921488	royalblue
CmoCh14G021840	0.89835	royalblue
CmoCh12G000380	0.792016	royalblue
CmoCh14G009090	0.962563	royalblue
CmoCh06G006850	0.749387	royalblue
CmoCh17G008430	0.891917	royalblue
CmoCh16G000700	0.909761	royalblue
CmoCh06G003650	0.907236	royalblue
CmoCh04G006900	0.901944	royalblue
CmoCh03G008680	0.928976	royalblue
CmoCh04G002390	0.964876	royalblue
CmoCh02G015880	0.80957	royalblue
CmoCh04G021230	0.931366	royalblue
CmoCh06G013620	0.952164	royalblue
CmoCh15G014380	0.969141	royalblue
CmoCh20G000930	0.879063	royalblue
CmoCh04G016400	0.909546	royalblue
CmoCh06G009710	0.717074	royalblue
CmoCh19G001910	0.839799	royalblue
CmoCh01G017340	0.933131	royalblue
CmoCh13G010470	0.955213	royalblue
CmoCh04G001220	0.984881	royalblue
CmoCh14G007080	0.953792	royalblue
CmoCh11G004920	0.93608	royalblue
CmoCh16G006610	0.915471	royalblue
CmoCh15G009860	0.74063	royalblue
CmoCh09G009100	0.82082	royalblue
CmoCh13G006210	0.976273	royalblue
CmoCh08G009140	0.946821	royalblue
CmoCh02G009300	0.979209	royalblue
CmoCh11G014710	0.878458	royalblue
CmoCh09G003590	0.904678	royalblue
CmoCh03G008570	0.878363	royalblue
CmoCh02G011490	0.885987	royalblue
CmoCh01G017020	0.852474	royalblue
CmoCh01G003460	0.965861	royalblue
CmoCh06G010940	0.979329	royalblue
CmoCh08G005550	0.831113	royalblue
CmoCh02G007650	0.892493	royalblue
CmoCh14G018970	0.825357	royalblue
CmoCh18G000410	0.907214	royalblue
CmoCh01G010550	0.906458	royalblue
CmoCh11G009060	0.966966	royalblue
CmoCh20G000710	0.915112	royalblue
CmoCh16G001830	0.939504	royalblue
CmoCh12G003310	0.751047	royalblue
NewGene_875	0.938015	royalblue
CmoCh01G006010	0.988073	royalblue
CmoCh11G016970	0.946445	royalblue
CmoCh10G006840	0.942563	royalblue
CmoCh11G002400	0.946394	royalblue
CmoCh15G000070	0.985096	royalblue
CmoCh12G013100	0.908402	royalblue
CmoCh14G014780	0.79294	royalblue
CmoCh03G012410	0.732917	royalblue
CmoCh06G004590	0.958484	royalblue
CmoCh04G001370	0.834673	royalblue
CmoCh19G009890	0.903967	royalblue
CmoCh01G018230	0.90767	royalblue
CmoCh07G006370	0.931101	royalblue
CmoCh04G016750	0.958983	royalblue
CmoCh04G016950	0.99146	royalblue
CmoCh16G011610	0.983236	royalblue
CmoCh12G005080	0.984469	royalblue
CmoCh02G001470	0.827219	royalblue
CmoCh07G007110	0.9867	royalblue
CmoCh14G019180	0.913843	royalblue
CmoCh04G011850	0.910345	royalblue
CmoCh13G005170	0.952381	royalblue
CmoCh09G004830	0.839548	royalblue
CmoCh07G000650	0.966286	royalblue
CmoCh18G005190	0.946728	royalblue
CmoCh05G010080	0.960525	royalblue
CmoCh04G006850	0.991884	royalblue
CmoCh11G014330	0.828954	royalblue
CmoCh02G012340	0.967796	royalblue
CmoCh05G002750	0.959117	royalblue
CmoCh13G001870	0.975396	royalblue
CmoCh04G010140	0.888716	royalblue
CmoCh08G007470	0.784855	royalblue
CmoCh08G003610	0.900935	royalblue
CmoCh15G009190	0.815109	royalblue
CmoCh17G000450	0.912857	royalblue
CmoCh18G010540	0.970147	royalblue
CmoCh19G002210	0.855746	royalblue
CmoCh01G010330	0.904473	royalblue
CmoCh06G013880	0.964781	royalblue
CmoCh04G007920	0.959606	royalblue
CmoCh09G002760	0.857869	royalblue
CmoCh20G002210	0.912709	royalblue
CmoCh19G006240	0.919971	royalblue
CmoCh10G005220	0.780857	royalblue
CmoCh01G006110	0.852687	royalblue
CmoCh15G002960	0.907253	royalblue
CmoCh02G008380	0.896252	royalblue
CmoCh02G013720	0.897444	royalblue
CmoCh01G005340	0.791922	royalblue
CmoCh11G003530	0.941996	royalblue
CmoCh10G010290	0.876786	royalblue
CmoCh14G010860	0.819308	royalblue
CmoCh14G020220	0.916151	royalblue
CmoCh13G008310	0.882342	royalblue
CmoCh02G001590	0.978629	royalblue
CmoCh09G004030	0.891121	royalblue
CmoCh04G004080	0.952504	royalblue
CmoCh10G000340	0.809164	royalblue
CmoCh06G009470	0.979732	royalblue
CmoCh10G000330	0.930952	royalblue
CmoCh11G013190	0.88158	royalblue
CmoCh05G003840	0.970077	royalblue
CmoCh12G004580	0.941382	royalblue
CmoCh07G003320	0.866195	royalblue
CmoCh06G015960	0.874604	royalblue
CmoCh07G012330	0.828581	royalblue
CmoCh06G000050	0.939492	royalblue
CmoCh13G011930	0.935466	royalblue
CmoCh02G011060	0.873438	royalblue
CmoCh20G000320	0.740627	royalblue
CmoCh01G015720	0.899072	royalblue
CmoCh06G006550	0.963784	royalblue
CmoCh06G013710	0.945222	royalblue
CmoCh03G007380	0.978733	royalblue
CmoCh13G005030	0.973118	royalblue
CmoCh08G001080	0.951462	royalblue
CmoCh11G008770	0.916651	royalblue
CmoCh13G009840	0.968054	royalblue
CmoCh14G010760	0.77784	royalblue
CmoCh06G010540	0.8914	royalblue
CmoCh10G004610	0.761325	royalblue
CmoCh17G008000	0.880234	royalblue
CmoCh04G023060	0.96349	royalblue
CmoCh02G012880	0.725473	royalblue
CmoCh14G005960	0.744258	royalblue
CmoCh02G011220	0.872964	royalblue
CmoCh19G007530	0.948376	royalblue
CmoCh02G012700	0.872158	royalblue
CmoCh13G006240	0.847576	royalblue
CmoCh04G028760	0.892191	royalblue
CmoCh04G028520	0.937957	royalblue
CmoCh13G004450	0.737683	royalblue
CmoCh05G004910	0.954724	royalblue
CmoCh09G008250	0.862917	royalblue
CmoCh17G013020	0.932823	royalblue
CmoCh11G006540	0.949561	royalblue
CmoCh05G006790	0.876984	royalblue
CmoCh09G010750	0.847344	royalblue
CmoCh12G009540	0.946277	royalblue
CmoCh13G011910	0.941863	royalblue
CmoCh11G001680	0.909922	royalblue
CmoCh04G030950	0.895984	royalblue
CmoCh18G002650	0.937886	royalblue
CmoCh20G010190	0.863831	royalblue
CmoCh16G005740	0.877667	royalblue
CmoCh17G011960	0.70086	royalblue
CmoCh14G015890	0.93847	royalblue
CmoCh06G015080	0.987882	royalblue
CmoCh18G012150	0.959403	royalblue
CmoCh05G011500	0.897754	royalblue
CmoCh06G014000	0.731964	royalblue
CmoCh18G010450	0.873275	royalblue
CmoCh06G016300	0.901974	royalblue
CmoCh07G008010	0.938862	royalblue
CmoCh10G012340	0.773204	royalblue
CmoCh12G004100	0.951358	royalblue
CmoCh08G012250	0.986322	royalblue
CmoCh17G009160	0.922447	royalblue
CmoCh08G010520	0.964215	royalblue
CmoCh11G019940	0.876417	royalblue
CmoCh01G019530	0.879309	royalblue
CmoCh04G025800	0.969795	royalblue
CmoCh20G009140	0.960819	royalblue
CmoCh05G001730	0.957711	royalblue
CmoCh10G009860	0.996371	royalblue
CmoCh17G001790	0.847753	royalblue
CmoCh03G006160	0.894696	royalblue
CmoCh15G006660	0.897614	royalblue
CmoCh19G007740	0.739307	royalblue
CmoCh05G001900	0.972581	royalblue
CmoCh18G003180	0.759232	royalblue
CmoCh14G009540	0.940234	royalblue
CmoCh01G005890	0.776289	royalblue
CmoCh11G020200	0.906858	royalblue
NewGene_790	0.743123	royalblue
CmoCh14G007260	0.866131	royalblue
CmoCh08G001520	0.811352	royalblue
CmoCh20G009240	0.942285	royalblue
CmoCh17G011620	0.891635	royalblue
CmoCh05G009980	0.778311	royalblue
CmoCh02G018380	0.955105	royalblue
CmoCh04G006420	0.922773	royalblue
CmoCh05G012100	0.864004	royalblue
NewGene_2094	0.970029	royalblue
CmoCh14G001810	0.757111	royalblue
CmoCh08G003410	0.982947	royalblue
CmoCh20G003660	0.91805	royalblue
CmoCh09G002490	0.902186	royalblue
CmoCh12G006360	0.917727	royalblue
CmoCh18G002740	0.798709	royalblue
CmoCh15G003380	0.900561	royalblue
CmoCh14G012910	0.835255	royalblue
CmoCh18G011980	0.910766	royalblue
CmoCh16G001730	0.895418	royalblue
CmoCh05G012450	0.82	royalblue
CmoCh01G008440	0.969488	royalblue
CmoCh07G008710	0.826806	royalblue
CmoCh01G000150	0.731698	royalblue
CmoCh01G000270	0.844713	royalblue
CmoCh04G024050	0.894868	royalblue
CmoCh14G009220	0.992506	royalblue
CmoCh06G008910	0.821741	royalblue
CmoCh01G017430	0.982935	royalblue
CmoCh20G005190	0.970658	royalblue
CmoCh15G015000	0.925064	royalblue
CmoCh05G014040	0.925423	royalblue
CmoCh02G008100	0.935047	royalblue
CmoCh07G002010	0.898909	royalblue
CmoCh14G017430	0.927604	royalblue
CmoCh02G004640	0.898711	royalblue
CmoCh03G012440	0.94402	royalblue
CmoCh09G005240	0.969553	royalblue
CmoCh06G001190	0.825981	royalblue
CmoCh03G001130	0.835918	royalblue
CmoCh12G010640	0.799499	royalblue
CmoCh18G013720	0.752806	royalblue
CmoCh07G005320	0.882394	royalblue
CmoCh10G009890	0.843146	royalblue
CmoCh13G011580	0.9277	royalblue
CmoCh01G016100	0.889242	royalblue
CmoCh02G010180	0.800963	royalblue
CmoCh11G010620	0.728463	royalblue
CmoCh01G008510	0.945223	royalblue
CmoCh04G002140	0.94092	royalblue
CmoCh04G011360	0.951941	royalblue
CmoCh06G005840	0.912895	royalblue
CmoCh07G013070	0.912508	royalblue
CmoCh18G006590	0.956849	royalblue
CmoCh11G005470	0.915192	royalblue
CmoCh12G002900	0.965983	royalblue
CmoCh01G011470	0.937111	royalblue
CmoCh15G012980	0.943464	royalblue
CmoCh11G006750	0.735891	royalblue
CmoCh08G002000	0.799546	royalblue
CmoCh03G005870	0.842038	royalblue
CmoCh02G008930	0.914173	royalblue
CmoCh10G003630	0.977266	royalblue
CmoCh11G008480	0.830534	royalblue
CmoCh07G004530	0.754118	royalblue
CmoCh03G007820	0.997906	royalblue
CmoCh05G006890	0.992214	royalblue
CmoCh03G012950	0.937872	royalblue
CmoCh12G012570	0.748519	royalblue
CmoCh20G010140	0.974515	royalblue
CmoCh17G004400	0.90602	royalblue
CmoCh14G014240	0.901652	royalblue
CmoCh11G014810	0.844467	royalblue
CmoCh03G003680	0.819563	royalblue
CmoCh02G006070	0.84631	royalblue
CmoCh15G012350	0.902759	royalblue
CmoCh01G009830	0.915224	royalblue
CmoCh17G011120	0.941517	royalblue
CmoCh19G004870	0.927405	royalblue
CmoCh12G008230	0.843036	royalblue
CmoCh01G007940	0.788091	royalblue
CmoCh10G008700	0.943833	royalblue
CmoCh14G005160	0.888508	royalblue
CmoCh19G004560	0.741209	royalblue
CmoCh14G001040	0.884389	royalblue
CmoCh15G006950	0.965177	royalblue
CmoCh11G017980	0.952719	royalblue
CmoCh10G009060	0.989551	royalblue
CmoCh04G007100	0.79424	royalblue
CmoCh11G001020	0.963688	royalblue
CmoCh14G022040	0.876846	royalblue
CmoCh05G003090	0.786855	royalblue
CmoCh02G004910	0.897204	royalblue
CmoCh14G021620	0.927895	royalblue
CmoCh08G009810	0.95947	royalblue
CmoCh16G005830	0.806597	royalblue
CmoCh12G000780	0.964164	royalblue
CmoCh06G013690	0.89676	royalblue
CmoCh05G001030	0.892429	royalblue
CmoCh07G007650	0.98959	royalblue
CmoCh20G007530	0.981308	royalblue
CmoCh07G011170	0.955109	royalblue
CmoCh01G009320	0.862057	royalblue
CmoCh16G011260	0.882839	royalblue
CmoCh01G000220	0.982557	royalblue
CmoCh14G003370	0.879447	royalblue
CmoCh04G027360	0.953869	royalblue
CmoCh11G000210	0.920771	royalblue
CmoCh03G006320	0.813957	royalblue
CmoCh06G004390	0.949511	royalblue
CmoCh03G014680	0.783286	royalblue
CmoCh20G001850	0.928487	royalblue
CmoCh02G010250	0.935637	royalblue
CmoCh12G006260	0.899706	royalblue
CmoCh07G006160	0.839794	royalblue
CmoCh01G009250	0.966259	royalblue
CmoCh16G001470	0.820347	royalblue
CmoCh06G003290	0.815205	royalblue
CmoCh17G001860	0.957126	royalblue
CmoCh01G011380	0.930156	royalblue
CmoCh01G017120	0.902457	royalblue
CmoCh09G008480	0.716305	royalblue
CmoCh14G000050	0.99106	royalblue
CmoCh13G001560	0.852689	royalblue
CmoCh05G006780	0.934255	royalblue
CmoCh12G012470	0.708463	royalblue
CmoCh12G000050	0.883715	royalblue
CmoCh13G007270	0.964276	royalblue
CmoCh02G003960	0.88885	royalblue
CmoCh14G022210	0.978786	royalblue
CmoCh14G005990	0.765356	royalblue
CmoCh07G012430	0.935412	royalblue
CmoCh13G000690	0.748356	royalblue
CmoCh18G011180	0.851897	royalblue
CmoCh06G002360	0.777082	royalblue
CmoCh01G004220	0.883724	royalblue
CmoCh02G015680	0.962452	royalblue
CmoCh16G000680	0.730869	royalblue
CmoCh14G021680	0.960221	royalblue
CmoCh15G000780	0.960293	royalblue
CmoCh07G007030	0.983841	royalblue
CmoCh05G011270	0.816371	royalblue
CmoCh15G007120	0.968265	royalblue
CmoCh01G021040	0.951882	royalblue
CmoCh06G001100	0.800558	royalblue
CmoCh14G010200	0.809465	royalblue
CmoCh15G014240	0.9288	royalblue
CmoCh09G010730	0.792066	royalblue
CmoCh06G002950	0.701586	royalblue
CmoCh15G001610	0.739606	royalblue
CmoCh05G007480	0.966242	royalblue
CmoCh12G011850	0.952838	royalblue
CmoCh05G001690	0.945198	royalblue
CmoCh12G011060	0.860036	royalblue
CmoCh14G000590	0.928287	royalblue
CmoCh08G002860	0.789837	royalblue
CmoCh14G010570	0.955294	royalblue
CmoCh04G029780	0.839256	royalblue
CmoCh01G019820	0.920421	royalblue
CmoCh14G012550	0.75618	royalblue
CmoCh11G006250	0.798823	royalblue
CmoCh06G001580	0.955777	royalblue
CmoCh17G003890	0.895864	royalblue
CmoCh12G002040	0.843896	royalblue
CmoCh02G001600	0.98217	royalblue
CmoCh03G003580	0.863108	royalblue
CmoCh08G003940	0.983224	royalblue
CmoCh02G011180	0.840643	royalblue
CmoCh19G005410	0.867814	royalblue
CmoCh17G008040	0.96925	royalblue
CmoCh18G000070	0.900665	royalblue
CmoCh03G008540	0.785296	royalblue
CmoCh12G009240	0.804061	royalblue
CmoCh10G005630	0.97976	royalblue
CmoCh11G015220	0.972977	royalblue
CmoCh10G009090	0.807935	royalblue
CmoCh19G004880	0.801664	royalblue
CmoCh18G001400	0.986913	royalblue
CmoCh09G001040	0.967034	royalblue
CmoCh18G001000	0.948024	royalblue
CmoCh06G017240	0.707907	royalblue
CmoCh20G008390	0.965955	royalblue
CmoCh11G004250	0.916688	royalblue
CmoCh07G000390	0.98863	royalblue
CmoCh12G003280	0.932266	royalblue
CmoCh12G000580	0.973214	royalblue
CmoCh08G002480	0.928671	royalblue
CmoCh14G001770	0.928138	royalblue
CmoCh04G029250	0.703512	royalblue
CmoCh14G004780	0.954416	royalblue
CmoCh13G011590	0.938997	royalblue
CmoCh07G002280	0.850147	royalblue
CmoCh18G008190	0.971731	royalblue
CmoCh18G001240	0.75086	royalblue
CmoCh15G011190	0.914153	royalblue
CmoCh17G008950	0.948607	royalblue
CmoCh12G000950	0.966933	royalblue
CmoCh13G001120	0.977472	royalblue
CmoCh16G009130	0.957745	royalblue
CmoCh14G016670	0.954568	royalblue
CmoCh13G006370	0.886322	royalblue
CmoCh01G005720	0.925494	royalblue
CmoCh05G010870	0.850581	royalblue
CmoCh09G011490	0.792263	royalblue
CmoCh11G006550	0.882897	royalblue
CmoCh10G006870	0.934143	royalblue
CmoCh02G016610	0.741487	royalblue
CmoCh05G001110	0.899533	royalblue
CmoCh14G002630	0.918871	royalblue
CmoCh04G011780	0.926161	royalblue
CmoCh06G013200	0.984458	royalblue
CmoCh02G008000	0.921454	royalblue
CmoCh20G000680	0.949394	royalblue
CmoCh11G000800	0.968656	royalblue
CmoCh10G006880	0.929412	royalblue
CmoCh06G004840	0.976861	royalblue
CmoCh19G004860	0.935992	royalblue
CmoCh04G030510	0.768122	royalblue
CmoCh07G007660	0.933749	royalblue
CmoCh16G011380	0.919163	royalblue
CmoCh11G005200	0.88773	royalblue
CmoCh17G008050	0.760295	royalblue
CmoCh10G005870	0.96758	royalblue
CmoCh11G003520	0.799479	royalblue
CmoCh16G008190	0.755691	royalblue
CmoCh17G001200	0.95221	royalblue
CmoCh12G008470	0.895737	royalblue
CmoCh10G001990	0.979443	royalblue
CmoCh14G002740	0.749625	royalblue
NewGene_757	0.846448	royalblue
CmoCh01G017440	0.950671	royalblue
CmoCh13G008290	0.858808	royalblue
CmoCh09G000290	0.95562	royalblue
CmoCh13G000400	0.934503	royalblue
CmoCh11G008290	0.922362	royalblue
CmoCh15G014460	0.922233	royalblue
CmoCh04G026990	0.960969	royalblue
CmoCh13G008880	0.919558	royalblue
CmoCh12G004940	0.721538	royalblue
CmoCh16G009100	0.957784	royalblue
CmoCh02G004810	0.925631	royalblue
CmoCh04G027840	0.922195	royalblue
CmoCh16G001530	0.829425	royalblue
CmoCh09G005750	0.973622	royalblue
CmoCh04G014640	0.996301	royalblue
CmoCh15G004240	0.964578	royalblue
CmoCh17G012840	0.769446	royalblue
CmoCh06G005120	0.967535	royalblue
CmoCh05G003850	0.888006	royalblue
CmoCh11G005100	0.979984	royalblue
CmoCh01G019290	0.913376	royalblue
CmoCh05G001790	0.960082	royalblue
CmoCh13G006430	0.933672	royalblue
CmoCh14G021970	0.766909	royalblue
CmoCh19G010720	0.964061	royalblue
CmoCh06G011760	0.715623	royalblue
CmoCh13G006090	0.996061	royalblue
CmoCh14G001350	0.977155	royalblue
CmoCh16G006830	0.88473	royalblue
CmoCh20G005320	0.978985	royalblue
CmoCh09G002740	0.934283	royalblue
CmoCh02G015790	0.970577	royalblue
CmoCh17G001010	0.963894	royalblue
CmoCh03G006490	0.985193	royalblue
CmoCh13G006200	0.944157	royalblue
CmoCh11G007270	0.84072	royalblue
CmoCh02G004280	0.923276	royalblue
CmoCh09G000550	0.986155	royalblue
CmoCh02G015950	0.981651	royalblue
CmoCh07G007040	0.960462	royalblue
CmoCh17G007900	0.960255	royalblue
CmoCh04G008280	0.843387	royalblue
CmoCh19G000050	0.859472	royalblue
CmoCh20G000790	0.965999	royalblue
CmoCh13G011500	0.973617	royalblue
CmoCh11G001220	0.725894	royalblue
CmoCh05G009670	0.905941	royalblue
CmoCh18G003090	0.979404	royalblue
CmoCh12G011710	0.731829	royalblue
CmoCh10G006460	0.723544	royalblue
CmoCh03G003670	0.826609	royalblue
CmoCh09G007260	0.938701	royalblue
CmoCh08G011270	0.895317	royalblue
CmoCh07G006010	0.853015	royalblue
CmoCh16G008230	0.918702	royalblue
CmoCh08G002650	0.910771	royalblue
CmoCh20G007090	0.759461	royalblue
CmoCh14G002930	0.9776	royalblue
CmoCh10G005070	0.994335	royalblue
CmoCh03G014690	0.975902	royalblue
CmoCh02G007990	0.845132	royalblue
CmoCh02G013450	0.844259	royalblue
CmoCh11G016940	0.861868	royalblue
CmoCh12G006030	0.842988	royalblue
CmoCh02G003170	0.951297	royalblue
CmoCh04G028680	0.819133	royalblue
CmoCh15G007970	0.888448	royalblue
CmoCh17G010130	0.878226	royalblue
CmoCh18G001620	0.918676	royalblue
CmoCh14G000060	0.957708	royalblue
CmoCh11G011340	0.850941	royalblue
CmoCh14G011070	0.936364	royalblue
CmoCh14G014450	0.912706	royalblue
CmoCh07G012070	0.711039	royalblue
CmoCh04G011590	0.987994	royalblue
CmoCh04G009670	0.956598	royalblue
CmoCh01G011420	0.88713	royalblue
CmoCh14G021600	0.959327	royalblue
CmoCh07G014000	0.819036	royalblue
CmoCh01G015730	0.795148	royalblue
CmoCh03G002070	0.990231	royalblue
CmoCh07G007230	0.879153	royalblue
CmoCh13G009180	0.97408	royalblue
CmoCh07G004120	0.978227	royalblue
CmoCh17G005920	0.961078	royalblue
CmoCh02G016240	0.974036	royalblue
CmoCh09G006000	0.995532	royalblue
CmoCh12G012690	0.848808	royalblue
CmoCh11G008590	0.863806	royalblue
CmoCh01G008000	0.860388	royalblue
CmoCh20G004270	0.891187	royalblue
CmoCh10G005530	0.960194	royalblue
CmoCh10G000150	0.914034	royalblue
CmoCh08G012310	0.766113	royalblue
CmoCh11G020290	0.928852	royalblue
CmoCh02G005420	0.934201	royalblue
CmoCh09G005580	0.818198	royalblue
CmoCh04G030980	0.855566	royalblue
CmoCh13G011430	0.921023	royalblue
CmoCh08G003030	0.756229	royalblue
CmoCh05G005400	0.834545	royalblue
CmoCh20G005500	0.91754	royalblue
CmoCh10G005230	0.971159	royalblue
CmoCh19G006130	0.833202	royalblue
CmoCh01G001520	0.959165	royalblue
CmoCh20G002060	0.768697	royalblue
CmoCh04G031000	0.94575	royalblue
CmoCh18G002340	0.7804	royalblue
CmoCh15G009180	0.730212	royalblue
CmoCh06G006250	0.988059	royalblue
CmoCh09G004670	0.788278	royalblue
CmoCh05G000080	0.899238	royalblue
CmoCh03G002820	0.918545	royalblue
CmoCh07G013590	0.851424	royalblue
CmoCh04G022120	0.907149	royalblue
CmoCh02G002380	0.833429	royalblue
CmoCh06G007250	0.965301	royalblue
CmoCh12G005100	0.935237	royalblue
CmoCh04G007410	0.968124	royalblue
CmoCh05G005230	0.707496	royalblue
CmoCh03G003270	0.946197	royalblue
CmoCh14G012800	0.9558	royalblue
CmoCh07G011160	0.932573	royalblue
CmoCh14G016280	0.949087	royalblue
CmoCh04G009240	0.867167	royalblue
CmoCh01G010080	0.884575	royalblue
CmoCh05G013040	0.906151	royalblue
CmoCh06G004850	0.866739	royalblue
CmoCh19G008200	0.977957	royalblue
CmoCh04G016460	0.996152	royalblue
CmoCh17G002010	0.985533	royalblue
CmoCh09G004580	0.849628	royalblue
CmoCh20G004020	0.959812	royalblue
CmoCh04G007110	0.962061	royalblue
CmoCh11G015010	0.875037	royalblue
CmoCh03G005930	0.930224	royalblue
CmoCh01G016990	0.969307	royalblue
CmoCh14G017790	0.875453	royalblue
CmoCh15G007520	0.898522	royalblue
CmoCh14G011280	0.910163	royalblue
CmoCh14G012790	0.847921	royalblue
CmoCh16G005320	0.865001	royalblue
CmoCh09G006500	0.85212	royalblue
CmoCh04G018830	0.822383	royalblue
CmoCh12G005330	0.922292	royalblue
CmoCh19G005700	0.936253	royalblue
CmoCh03G009080	0.965724	royalblue
CmoCh01G021000	0.905962	royalblue
CmoCh07G007050	0.933895	royalblue
CmoCh20G006120	0.883815	royalblue
CmoCh09G009420	0.707185	royalblue
CmoCh10G004990	0.976881	royalblue
CmoCh07G005090	0.939186	royalblue
CmoCh04G009730	0.927665	royalblue
CmoCh15G000310	0.787029	royalblue
CmoCh04G030220	0.990188	royalblue
CmoCh07G000680	0.930613	royalblue
CmoCh18G012230	0.876178	royalblue
CmoCh03G004230	0.772054	royalblue
CmoCh15G004680	0.960005	royalblue
CmoCh18G004030	0.86734	royalblue
CmoCh20G004080	0.961032	royalblue
CmoCh12G012680	0.805458	royalblue
CmoCh16G003630	0.971379	royalblue
NewGene_788	0.86414	royalblue
CmoCh18G002570	0.974089	royalblue
CmoCh07G011760	0.734322	royalblue
CmoCh04G002290	0.988585	royalblue
CmoCh15G009600	0.893444	royalblue
CmoCh07G002150	0.979166	royalblue
CmoCh01G013470	0.795144	royalblue
CmoCh17G008300	0.835528	royalblue
CmoCh11G012500	0.987689	royalblue
CmoCh19G011180	0.867177	royalblue
CmoCh01G003650	0.853812	royalblue
CmoCh16G009770	0.97503	royalblue
CmoCh15G000920	0.974511	royalblue
CmoCh11G019110	0.824238	royalblue
CmoCh16G003790	0.977959	royalblue
CmoCh15G001600	0.915885	royalblue
CmoCh01G001010	0.940977	royalblue
CmoCh06G012010	0.899409	royalblue
CmoCh10G007630	0.860624	royalblue
CmoCh06G015630	0.950556	royalblue
CmoCh05G001870	0.955536	royalblue
CmoCh03G000030	0.893944	royalblue
CmoCh01G004800	0.916068	royalblue
CmoCh16G012490	0.884463	royalblue
CmoCh04G007200	0.913287	royalblue
CmoCh12G010200	0.739986	royalblue
CmoCh15G009410	0.839412	royalblue
CmoCh03G012820	0.824777	royalblue
CmoCh07G004000	0.967098	royalblue
CmoCh18G000110	0.869234	royalblue
CmoCh14G001860	0.971028	royalblue
CmoCh16G011140	0.949827	royalblue
CmoCh06G013360	0.930967	royalblue
CmoCh16G007680	0.974046	royalblue
CmoCh17G002150	0.857863	royalblue
CmoCh10G012100	0.787579	royalblue
CmoCh02G016540	0.771416	royalblue
CmoCh17G011940	0.751853	royalblue
CmoCh11G014990	0.939699	royalblue
CmoCh14G011870	0.924551	royalblue
CmoCh11G003950	0.88164	royalblue
CmoCh02G002260	0.987896	royalblue
CmoCh07G004030	0.973844	royalblue
CmoCh14G000630	0.928438	royalblue
CmoCh16G004800	0.727371	royalblue
CmoCh15G006420	0.92779	royalblue
CmoCh06G002610	0.969913	royalblue
CmoCh07G003600	0.956519	royalblue
NewGene_388	0.963311	royalblue
CmoCh02G008020	0.952075	royalblue
CmoCh01G003440	0.94806	royalblue
CmoCh16G006740	0.980471	royalblue
CmoCh11G017620	0.96234	royalblue
CmoCh04G025080	0.944719	royalblue
CmoCh04G006120	0.869725	royalblue
CmoCh13G004250	0.766183	royalblue
CmoCh18G006840	0.932161	royalblue
CmoCh08G009950	0.926742	royalblue
CmoCh09G002730	0.940105	royalblue
CmoCh13G006270	0.84924	royalblue
CmoCh16G006040	0.895562	royalblue
CmoCh20G003170	0.973529	royalblue
CmoCh19G000140	0.970708	royalblue
CmoCh18G013760	0.875228	royalblue
CmoCh04G001480	0.968957	royalblue
CmoCh17G004110	0.881028	royalblue
CmoCh02G001480	0.987692	royalblue
CmoCh10G002530	0.786313	royalblue
CmoCh07G012140	0.983765	royalblue
CmoCh14G010130	0.921388	royalblue
CmoCh11G009720	0.920556	royalblue
CmoCh15G011480	0.927459	royalblue
CmoCh17G003290	0.874279	royalblue
CmoCh03G005980	0.831839	royalblue
CmoCh03G005890	0.856086	royalblue
CmoCh07G009010	0.984272	royalblue
CmoCh16G000210	0.973469	royalblue
CmoCh13G004880	0.964647	royalblue
CmoCh19G008670	0.819886	royalblue
CmoCh15G005800	0.815401	royalblue
CmoCh16G007040	0.948563	royalblue
CmoCh06G014450	0.878291	royalblue
CmoCh15G001570	0.920053	royalblue
CmoCh15G005670	0.704951	royalblue
CmoCh16G000280	0.826597	royalblue
CmoCh01G013250	0.940184	royalblue
CmoCh13G003900	0.835553	royalblue
CmoCh12G003650	0.972603	royalblue
CmoCh09G012360	0.910121	royalblue
CmoCh02G002840	0.884084	royalblue
CmoCh02G011190	0.946051	royalblue
CmoCh19G004060	0.801289	royalblue
CmoCh14G006270	0.891544	royalblue
CmoCh02G013330	0.96025	royalblue
CmoCh06G000350	0.972765	royalblue
CmoCh17G009310	0.956725	royalblue
CmoCh14G021190	0.964288	royalblue
CmoCh06G017410	0.978635	royalblue
CmoCh07G001930	0.854473	royalblue
CmoCh15G013890	0.71284	royalblue
CmoCh15G002920	0.872344	royalblue
CmoCh17G011900	0.947022	royalblue
CmoCh15G008280	0.881489	royalblue
CmoCh13G007660	0.887664	royalblue
CmoCh11G001920	0.942013	royalblue
CmoCh02G010810	0.991688	royalblue
CmoCh17G001780	0.98732	royalblue
CmoCh08G009630	0.975352	royalblue
CmoCh11G002670	0.890077	royalblue
CmoCh17G007500	0.953096	royalblue
CmoCh17G013600	0.882039	royalblue
CmoCh04G015250	0.960512	royalblue
CmoCh17G008020	0.933296	royalblue
CmoCh01G002700	0.948204	royalblue
CmoCh06G005610	0.964201	royalblue
CmoCh04G026050	0.90294	royalblue
CmoCh15G006370	0.96716	royalblue
CmoCh08G012300	0.790335	royalblue
CmoCh08G010440	0.972335	royalblue
CmoCh11G011170	0.869338	royalblue
CmoCh05G005800	0.95989	royalblue
CmoCh10G001120	0.983345	royalblue
CmoCh11G014690	0.741753	royalblue
CmoCh11G011780	0.86155	royalblue
CmoCh15G001510	0.983731	royalblue
CmoCh17G000880	0.844219	royalblue
CmoCh18G009950	0.953282	royalblue
CmoCh02G013510	0.922099	royalblue
CmoCh10G007450	0.975047	royalblue
CmoCh04G018390	0.95894	royalblue
CmoCh03G008400	0.956483	royalblue
CmoCh08G011100	0.947573	royalblue
CmoCh07G013730	0.766196	royalblue
CmoCh15G001700	0.862389	royalblue
CmoCh11G012520	0.806242	royalblue
CmoCh15G006070	0.90431	royalblue
CmoCh04G028070	0.957728	royalblue
CmoCh01G004930	0.906223	royalblue
CmoCh19G000270	0.861154	royalblue
CmoCh18G012220	0.827454	royalblue
CmoCh13G010480	0.922313	royalblue
CmoCh20G008850	0.7917	royalblue
CmoCh16G003780	0.74122	royalblue
CmoCh16G000740	0.930575	royalblue
CmoCh17G001350	0.95928	royalblue
CmoCh10G004730	0.756421	royalblue
CmoCh20G006340	0.933226	royalblue
CmoCh04G016320	0.938643	royalblue
CmoCh14G001840	0.950971	royalblue
CmoCh06G013430	0.874496	royalblue
CmoCh13G005750	0.955647	royalblue
CmoCh14G014570	0.971056	royalblue
CmoCh11G019970	0.967145	royalblue
CmoCh07G002900	0.911337	royalblue
CmoCh14G018720	0.917817	royalblue
CmoCh10G005520	0.923464	royalblue
CmoCh05G004270	0.967629	royalblue
CmoCh19G004610	0.936525	royalblue
CmoCh20G003120	0.979603	royalblue
CmoCh11G019680	0.973533	royalblue
CmoCh04G027800	0.895543	royalblue
CmoCh10G003300	0.928715	royalblue
CmoCh09G008850	0.983308	royalblue
CmoCh05G013010	0.938269	royalblue
CmoCh15G001500	0.9488	royalblue
CmoCh04G026420	0.915751	royalblue
CmoCh18G003650	0.901209	royalblue
CmoCh03G003210	0.975431	royalblue
CmoCh01G020690	0.807439	royalblue
CmoCh09G002810	0.922129	royalblue
CmoCh09G001960	0.985456	royalblue
CmoCh14G013620	0.984654	royalblue
CmoCh02G014970	0.87697	royalblue
CmoCh20G011590	0.955381	royalblue
CmoCh04G030560	0.970686	royalblue
CmoCh14G022380	0.972832	royalblue
CmoCh02G002370	0.988899	royalblue
CmoCh10G006200	0.948192	royalblue
CmoCh04G011160	0.957422	royalblue
CmoCh10G002140	0.932281	royalblue
CmoCh01G016280	0.969142	royalblue
CmoCh09G005170	0.9016	royalblue
CmoCh04G005290	0.819557	royalblue
CmoCh01G019680	0.872699	royalblue
CmoCh13G003670	0.984359	royalblue
CmoCh14G020760	0.898588	royalblue
CmoCh02G015480	0.909668	royalblue
CmoCh09G005630	0.95557	royalblue
CmoCh18G006850	0.928463	royalblue
CmoCh07G007670	0.913882	royalblue
CmoCh11G008700	0.760019	royalblue
CmoCh07G007380	0.95004	royalblue
CmoCh05G005190	0.824378	royalblue
CmoCh07G010690	0.92085	royalblue
CmoCh15G003640	0.966833	royalblue
CmoCh14G005980	0.82969	royalblue
CmoCh14G002790	0.943376	royalblue
CmoCh19G004070	0.963517	royalblue
CmoCh16G004640	0.786218	royalblue
CmoCh16G009470	0.704491	royalblue
CmoCh03G002620	0.955352	royalblue
CmoCh05G002340	0.963341	royalblue
CmoCh20G008330	0.915439	royalblue
CmoCh14G008900	0.940714	royalblue
CmoCh17G002110	0.710199	royalblue
CmoCh17G001940	0.828959	royalblue
CmoCh09G012070	0.933831	royalblue
CmoCh03G003180	0.904467	royalblue
CmoCh10G004600	0.930756	royalblue
CmoCh19G003160	0.83814	royalblue
CmoCh04G016970	0.894714	royalblue
CmoCh17G007750	0.930659	royalblue
CmoCh09G004340	0.987835	royalblue
CmoCh02G012100	0.809821	royalblue
CmoCh18G013200	0.831629	royalblue
CmoCh15G013800	0.937156	royalblue
CmoCh12G003680	0.958414	royalblue
CmoCh20G000150	0.944085	royalblue
CmoCh19G000450	0.919425	royalblue
CmoCh16G004290	0.990945	royalblue
CmoCh08G002210	0.83871	royalblue
CmoCh12G004140	0.968541	royalblue
CmoCh14G016740	0.935121	royalblue
CmoCh13G007940	0.856651	royalblue
CmoCh13G008700	0.945353	royalblue
CmoCh02G015650	0.949081	royalblue
CmoCh18G007850	0.862132	royalblue
CmoCh16G000910	0.843289	royalblue
CmoCh17G013400	0.923452	royalblue
CmoCh18G002870	0.813268	royalblue
CmoCh14G005440	0.968122	royalblue
NewGene_206	0.944827	royalblue
CmoCh15G009080	0.885179	royalblue
CmoCh17G010560	0.897001	royalblue
CmoCh04G023210	0.940953	royalblue
CmoCh14G019010	0.941945	royalblue
CmoCh15G000390	0.990758	royalblue
CmoCh05G006280	0.938795	royalblue
CmoCh13G001660	0.954949	royalblue
CmoCh17G011310	0.92608	royalblue
CmoCh06G004560	0.851514	royalblue
CmoCh06G008970	0.928561	royalblue
CmoCh07G012340	0.936634	royalblue
CmoCh11G009230	0.74598	royalblue
CmoCh03G004140	0.973664	royalblue
CmoCh04G016930	0.97639	royalblue
CmoCh17G002850	0.96776	royalblue
CmoCh07G012380	0.781598	royalblue
CmoCh02G009510	0.92181	royalblue
CmoCh12G006620	0.863646	royalblue
CmoCh14G003970	0.869574	royalblue
CmoCh13G004260	0.880097	royalblue
CmoCh01G001370	0.950275	royalblue
CmoCh17G005060	0.958121	royalblue
CmoCh04G017710	0.908773	royalblue
CmoCh07G006950	0.970412	royalblue
CmoCh04G019430	0.876037	royalblue
CmoCh03G006010	0.718823	royalblue
CmoCh09G006200	0.975746	royalblue
CmoCh11G008240	0.966715	royalblue
CmoCh09G003880	0.836927	royalblue
CmoCh02G003950	0.856722	royalblue
CmoCh06G009460	0.884402	royalblue
CmoCh17G010870	0.870067	royalblue
CmoCh04G017860	0.964399	royalblue
CmoCh04G028460	0.969852	royalblue
CmoCh11G001990	0.892376	royalblue
CmoCh08G003240	0.927582	royalblue
CmoCh09G003830	0.952974	royalblue
CmoCh18G012420	0.807269	royalblue
CmoCh07G005100	0.835863	royalblue
CmoCh17G008810	0.893473	royalblue
CmoCh12G000010	0.862131	royalblue
CmoCh06G004400	0.96154	royalblue
CmoCh15G004560	0.879553	royalblue
CmoCh06G004120	0.735195	royalblue
CmoCh09G004510	0.818065	royalblue
CmoCh10G007060	0.973857	royalblue
CmoCh11G014700	0.90758	royalblue
CmoCh16G007200	0.876106	royalblue
CmoCh14G021710	0.963098	royalblue
CmoCh09G001590	0.910512	royalblue
CmoCh19G000120	0.888493	royalblue
CmoCh08G008720	0.953956	royalblue
CmoCh13G010430	0.73933	royalblue
CmoCh09G008450	0.863201	royalblue
CmoCh14G002390	0.974094	royalblue
CmoCh16G005990	0.941163	royalblue
NewGene_134	0.786709	royalblue
CmoCh11G013070	0.862937	royalblue
CmoCh13G001500	0.867899	royalblue
CmoCh17G004140	0.854612	royalblue
CmoCh19G009600	0.720255	royalblue
CmoCh01G005500	0.96085	royalblue
CmoCh04G005610	0.972665	royalblue
CmoCh15G014040	0.894372	royalblue
CmoCh09G013400	0.893992	royalblue
CmoCh19G008490	0.899695	royalblue
CmoCh16G002920	0.925834	royalblue
CmoCh02G002250	0.936165	royalblue
CmoCh10G006680	0.842764	royalblue
CmoCh20G007210	0.981847	royalblue
CmoCh04G022040	0.927681	royalblue
CmoCh15G012360	0.957233	royalblue
CmoCh01G000760	0.947472	royalblue
CmoCh09G004220	0.943626	royalblue
CmoCh01G014800	0.920514	royalblue
CmoCh11G006560	0.760789	royalblue
CmoCh09G007420	0.926563	royalblue
CmoCh04G016650	0.927793	royalblue
CmoCh15G010220	0.968759	royalblue
NewGene_2206	0.876811	royalblue
CmoCh03G007460	0.945954	royalblue
CmoCh18G011360	0.823749	royalblue
CmoCh16G006170	0.943498	royalblue
CmoCh10G002980	0.948981	royalblue
CmoCh10G006570	0.883854	royalblue
CmoCh16G011210	0.922051	royalblue
CmoCh05G000100	0.962873	royalblue
CmoCh17G002940	0.931723	royalblue
CmoCh15G008200	0.800883	royalblue
CmoCh14G009060	0.950331	royalblue
CmoCh16G003690	0.8865	royalblue
CmoCh04G005620	0.974863	royalblue
CmoCh14G014370	0.981768	royalblue
CmoCh17G005990	0.942218	royalblue
CmoCh01G004290	0.864963	royalblue
CmoCh04G027460	0.91946	royalblue
CmoCh04G015290	0.836757	royalblue
CmoCh03G008100	0.811692	royalblue
CmoCh20G007720	0.933516	royalblue
CmoCh01G012260	0.825782	royalblue
CmoCh05G001250	0.963533	royalblue
CmoCh10G006470	0.863141	royalblue
CmoCh01G003940	0.878072	royalblue
CmoCh04G002280	0.965415	royalblue
CmoCh15G007530	0.911863	royalblue
CmoCh05G008870	0.987538	royalblue
CmoCh08G010920	0.807341	royalblue
CmoCh04G007380	0.743513	royalblue
CmoCh17G013710	0.897196	royalblue
CmoCh09G003420	0.838149	royalblue
CmoCh11G005150	0.963433	royalblue
CmoCh18G008960	0.94842	royalblue
CmoCh04G028900	0.918013	royalblue
CmoCh20G009330	0.922566	royalblue
CmoCh18G006540	0.928573	royalblue
CmoCh08G005160	0.918664	royalblue
CmoCh19G006630	0.893518	royalblue
CmoCh08G006880	0.896287	royalblue
CmoCh20G000730	0.980334	royalblue
CmoCh04G008680	0.944144	royalblue
CmoCh08G009460	0.930224	royalblue
CmoCh10G002100	0.935975	royalblue
CmoCh02G012300	0.896796	royalblue
CmoCh04G008700	0.968359	royalblue
CmoCh01G016600	0.973667	royalblue
CmoCh17G001650	0.980187	royalblue
CmoCh01G017030	0.899785	royalblue
CmoCh03G014070	0.985882	royalblue
CmoCh16G013250	0.934885	royalblue
CmoCh04G005140	0.785842	royalblue
CmoCh12G001400	0.88069	royalblue
NewGene_1347	0.904397	royalblue
CmoCh16G012240	0.879924	royalblue
CmoCh20G004890	0.771912	royalblue
CmoCh02G008400	0.894649	royalblue
CmoCh09G000860	0.712628	royalblue
CmoCh06G013160	0.910411	royalblue
CmoCh19G011040	0.90535	royalblue
CmoCh16G010560	0.936326	royalblue
CmoCh20G005800	0.760202	royalblue
CmoCh03G012010	0.950922	royalblue
CmoCh15G005460	0.779922	royalblue
CmoCh03G007000	0.953378	royalblue
CmoCh08G011240	0.869719	royalblue
CmoCh12G003870	0.832631	royalblue
CmoCh02G018540	0.982605	royalblue
CmoCh13G000460	0.884521	royalblue
CmoCh16G005340	0.928899	royalblue
CmoCh17G002140	0.952777	royalblue
CmoCh11G019010	0.824344	royalblue
CmoCh20G004030	0.861783	royalblue
CmoCh11G003170	0.944246	royalblue
CmoCh10G011750	0.955383	royalblue
CmoCh01G001950	0.96432	royalblue
CmoCh16G008530	0.935742	royalblue
CmoCh02G001110	0.909263	royalblue
CmoCh06G007700	0.774985	royalblue
CmoCh03G003560	0.904213	royalblue
CmoCh02G018550	0.801876	royalblue
CmoCh16G008620	0.930818	royalblue
CmoCh14G011610	0.787606	royalblue
CmoCh04G011630	0.929822	royalblue
CmoCh20G007320	0.929397	royalblue
CmoCh01G016540	0.952015	royalblue
CmoCh09G012770	0.727555	royalblue
CmoCh12G010750	0.875968	royalblue
CmoCh02G014950	0.811741	royalblue
CmoCh01G010920	0.996803	royalblue
CmoCh04G011600	0.989874	royalblue
CmoCh09G003090	0.84086	royalblue
CmoCh09G009110	0.88325	royalblue
CmoCh06G009130	0.873744	royalblue
CmoCh07G014090	0.852679	royalblue
CmoCh07G005410	0.939706	royalblue
CmoCh10G006510	0.923943	royalblue
CmoCh04G007980	0.812462	royalblue
CmoCh20G007260	0.967794	royalblue
CmoCh03G005620	0.868236	royalblue
CmoCh02G012010	0.943117	royalblue
CmoCh12G000210	0.907736	royalblue
CmoCh05G000680	0.853941	royalblue
CmoCh18G013500	0.937693	royalblue
CmoCh03G012700	0.87881	royalblue
CmoCh03G003960	0.945577	royalblue
CmoCh20G011670	0.978864	royalblue
CmoCh11G002900	0.721342	royalblue
CmoCh11G000100	0.956694	royalblue
CmoCh11G002770	0.881098	royalblue
CmoCh10G002790	0.731935	royalblue
CmoCh08G006890	0.970912	royalblue
CmoCh03G002950	0.967134	royalblue
CmoCh06G010270	0.98865	royalblue
CmoCh16G001020	0.708609	royalblue
CmoCh15G001880	0.887072	royalblue
CmoCh06G003000	0.897081	royalblue
CmoCh07G005780	0.936949	royalblue
CmoCh02G005610	0.942793	royalblue
CmoCh02G012570	0.867593	royalblue
CmoCh06G014970	0.966531	royalblue
CmoCh01G003270	0.935661	royalblue
CmoCh02G009420	0.891594	royalblue
CmoCh11G008160	0.954733	royalblue
CmoCh06G014930	0.797756	royalblue
CmoCh07G000860	0.730553	royalblue
CmoCh11G015510	0.819226	royalblue
CmoCh01G020150	0.923805	royalblue
CmoCh11G006700	0.985638	royalblue
CmoCh01G016130	0.976748	royalblue
CmoCh08G005370	0.855385	royalblue
CmoCh20G002510	0.917896	royalblue
CmoCh03G011560	0.879843	royalblue
CmoCh04G017980	0.988938	royalblue
CmoCh05G008680	0.758039	royalblue
CmoCh04G023420	0.959029	royalblue
CmoCh11G002290	0.808261	royalblue
CmoCh04G018710	0.740566	royalblue
CmoCh04G028780	0.941206	royalblue
CmoCh14G021610	0.944052	royalblue
CmoCh05G013340	0.822366	royalblue
CmoCh06G002860	0.854452	royalblue
CmoCh03G003010	0.847895	royalblue
CmoCh07G001700	0.719514	royalblue
CmoCh03G007510	0.930033	royalblue
CmoCh13G002370	0.968463	royalblue
CmoCh13G009520	0.724249	royalblue
CmoCh14G003490	0.752186	royalblue
CmoCh20G007350	0.863051	royalblue
CmoCh07G011410	0.980985	royalblue
CmoCh14G017580	0.884166	royalblue
CmoCh06G009010	0.916251	royalblue
CmoCh17G004830	0.991425	royalblue
CmoCh03G012760	0.759433	royalblue
CmoCh20G004490	0.979626	royalblue
CmoCh06G011100	0.951324	royalblue
CmoCh14G017940	0.955748	royalblue
CmoCh08G007970	0.956629	royalblue
CmoCh10G002340	0.849955	royalblue
CmoCh08G000640	0.869871	royalblue
CmoCh05G014120	0.925038	royalblue
CmoCh01G012070	0.961853	royalblue
CmoCh11G009990	0.837196	royalblue
CmoCh15G009200	0.859831	royalblue
CmoCh18G013490	0.99438	royalblue
CmoCh04G029020	0.934754	royalblue
CmoCh03G012750	0.86131	royalblue
CmoCh17G011450	0.869166	royalblue
CmoCh04G014750	0.931966	royalblue
CmoCh06G017330	0.739254	royalblue
CmoCh02G003730	0.944301	royalblue
CmoCh19G007000	0.954074	royalblue
CmoCh19G007600	0.888439	royalblue
CmoCh01G003110	0.994834	royalblue
CmoCh01G014850	0.788141	royalblue
CmoCh18G008250	0.9766	royalblue
CmoCh02G014830	0.924523	royalblue
CmoCh01G001080	0.988539	royalblue
CmoCh06G000430	0.813382	royalblue
CmoCh03G002060	0.889016	royalblue
CmoCh09G005710	0.936391	royalblue
NewGene_613	0.967648	royalblue
CmoCh04G001840	0.835356	royalblue
CmoCh05G010710	0.980719	royalblue
CmoCh17G004150	0.876228	royalblue
CmoCh16G002590	0.769179	royalblue
CmoCh11G011330	0.857347	royalblue
CmoCh02G008330	0.801743	royalblue
CmoCh08G002470	0.917699	royalblue
CmoCh13G011690	0.928843	royalblue
CmoCh03G010560	0.935321	royalblue
CmoCh01G017820	0.980464	royalblue
CmoCh01G008070	0.710456	royalblue
CmoCh11G006930	0.924526	royalblue
CmoCh11G005860	0.941981	royalblue
CmoCh12G001660	0.892393	royalblue
CmoCh13G009690	0.821301	royalblue
CmoCh06G003010	0.969756	royalblue
CmoCh04G012450	0.947407	royalblue
CmoCh18G004050	0.982923	royalblue
CmoCh09G000850	0.901147	royalblue
CmoCh04G029880	0.918602	royalblue
CmoCh03G011330	0.805084	royalblue
CmoCh03G014740	0.975435	royalblue
CmoCh04G010480	0.963983	royalblue
CmoCh02G001680	0.816558	royalblue
CmoCh07G004570	0.907257	royalblue
CmoCh08G002600	0.910149	royalblue
CmoCh13G007280	0.860002	royalblue
CmoCh00G000390	0.969315	royalblue
CmoCh03G013420	0.991682	royalblue
CmoCh04G006430	0.905107	royalblue
CmoCh02G004230	0.891798	royalblue
CmoCh15G007060	0.745471	royalblue
CmoCh14G000290	0.892477	royalblue
CmoCh04G012850	0.971683	royalblue
CmoCh18G001720	0.990323	royalblue
CmoCh19G002190	0.726088	royalblue
CmoCh09G008340	0.979937	royalblue
CmoCh13G008650	0.922502	royalblue
CmoCh08G004900	0.993763	royalblue
CmoCh07G003800	0.930814	royalblue
CmoCh06G010450	0.878573	royalblue
CmoCh01G010930	0.832562	royalblue
CmoCh10G010000	0.975243	royalblue
CmoCh12G001160	0.9629	royalblue
CmoCh07G003550	0.967813	royalblue
CmoCh12G007280	0.88238	royalblue
CmoCh03G010010	0.927001	royalblue
CmoCh04G011940	0.902591	royalblue
CmoCh11G020310	0.943541	royalblue
CmoCh01G018760	0.968377	royalblue
CmoCh02G008390	0.849955	royalblue
CmoCh13G002450	0.932888	royalblue
CmoCh14G004980	0.988317	royalblue
CmoCh11G003130	0.786051	royalblue
CmoCh09G008330	0.969822	royalblue
CmoCh04G018410	0.86875	royalblue
CmoCh04G008480	0.963703	royalblue
CmoCh11G001340	0.871566	royalblue
CmoCh05G014110	0.993778	royalblue
CmoCh18G005240	0.925278	royalblue
CmoCh05G009850	0.816139	royalblue
CmoCh01G013260	0.88784	royalblue
CmoCh13G005280	0.891272	royalblue
CmoCh14G013960	0.75383	royalblue
CmoCh01G005440	0.946364	royalblue
CmoCh01G013840	0.962433	royalblue
CmoCh15G012780	0.989001	royalblue
CmoCh14G009720	0.895955	royalblue
CmoCh16G010470	0.923879	royalblue
CmoCh01G010180	0.864335	royalblue
CmoCh04G014320	0.965071	royalblue
CmoCh15G013610	0.935684	royalblue
CmoCh09G002330	0.837309	royalblue
CmoCh05G008470	0.933606	royalblue
CmoCh07G001130	0.97876	royalblue
CmoCh08G002500	0.98012	royalblue
CmoCh11G012120	0.976436	royalblue
CmoCh17G009290	0.928117	royalblue
CmoCh03G010000	0.954251	royalblue
CmoCh05G013660	0.865125	royalblue
CmoCh19G006110	0.881632	royalblue
CmoCh20G003280	0.831235	royalblue
CmoCh05G003390	0.83315	royalblue
CmoCh08G008250	0.963272	royalblue
CmoCh12G001710	0.915796	royalblue
CmoCh05G000700	0.954293	royalblue
CmoCh16G000430	0.866666	royalblue
CmoCh18G002960	0.971883	royalblue
CmoCh09G005330	0.809259	royalblue
CmoCh02G008800	0.894429	royalblue
CmoCh14G003500	0.959749	royalblue
CmoCh11G013860	0.76337	royalblue
CmoCh05G007860	0.96955	royalblue
CmoCh13G002410	0.983392	royalblue
CmoCh13G006590	0.883847	royalblue
CmoCh01G003160	0.94256	royalblue
CmoCh13G002780	0.970039	royalblue
CmoCh16G009850	0.924781	royalblue
CmoCh07G000030	0.965272	royalblue
CmoCh14G007440	0.960853	royalblue
CmoCh04G001600	0.84895	royalblue
CmoCh20G005850	0.906318	royalblue
CmoCh17G011910	0.948481	royalblue
CmoCh03G012590	0.988482	royalblue
CmoCh13G006340	0.926281	royalblue
CmoCh10G006720	0.878639	royalblue
CmoCh06G013190	0.970932	royalblue
CmoCh07G007320	0.931005	royalblue
CmoCh05G001340	0.962022	royalblue
CmoCh17G004820	0.944609	royalblue
CmoCh08G007930	0.893894	royalblue
CmoCh07G000950	0.985694	royalblue
CmoCh03G008480	0.912123	royalblue
CmoCh19G005810	0.958517	royalblue
CmoCh10G009210	0.95807	royalblue
CmoCh03G003230	0.841254	royalblue
CmoCh11G010200	0.882774	royalblue
CmoCh15G004400	0.955725	royalblue
CmoCh18G000560	0.931541	royalblue
CmoCh11G011060	0.970273	royalblue
CmoCh10G004120	0.75795	royalblue
CmoCh08G010880	0.822579	royalblue
CmoCh14G007930	0.97779	royalblue
CmoCh06G014270	0.840786	royalblue
CmoCh03G005320	0.959009	royalblue
CmoCh14G002520	0.897935	royalblue
CmoCh08G004530	0.984473	royalblue
CmoCh16G002320	0.87297	royalblue
CmoCh01G012360	0.958487	royalblue
CmoCh02G017630	0.98423	royalblue
CmoCh17G004730	0.942132	royalblue
CmoCh15G006440	0.920316	royalblue
CmoCh11G014650	0.768917	royalblue
CmoCh02G012180	0.909036	royalblue
CmoCh15G002480	0.973879	royalblue
CmoCh05G000480	0.972877	royalblue
CmoCh09G001330	0.931011	royalblue
CmoCh10G004570	0.967032	royalblue
CmoCh14G003650	0.831474	royalblue
CmoCh16G008330	0.786154	royalblue
CmoCh06G015600	0.895979	royalblue
CmoCh03G008940	0.978876	royalblue
CmoCh15G006940	0.795089	royalblue
CmoCh04G025850	0.882478	royalblue
CmoCh06G015970	0.714791	royalblue
CmoCh15G000710	0.941647	royalblue
CmoCh10G012640	0.877456	royalblue
CmoCh02G008960	0.959226	royalblue
CmoCh16G008460	0.816153	royalblue
CmoCh10G009680	0.940812	royalblue
CmoCh05G012010	0.757809	royalblue
[truncated: 2,581 more rows]
