# Supplementary material for: Rootstock Selection for Resisting Cucumber Fusarium Wilt in Hainan and Corresponding Transcriptome and Metabolome Analysis
Source: Plants (Basel). 2025 Jan 24;14(3):359. doi: 10.3390/plants14030359 (PMC11820677; doi:10.3390/plants14030359)
Supplement: Supplementary file 1 [file plants-14-00359-s001.zip › Non-published Material/Table S4.xlsx]

## Sheet: Sheet1
Source of rootstock for testing
Materials Code	Cultivars	Source of Materials
Mc-CK	QuanFuTaiLang	Shandong Shouguang vegetable seed Group Co., LTD
Mc-1	QinGenZhenWang	Qingdao Zhongfeng seed industry Co., LTD
Mc-2	RiBenXueSong	Shandong Shouhe seed Co., LTD
Mc-3	ShuangLiTieJia	Changyi City Tianfeng seed industry Co., LTD
Mc-4	JinJiaZhen	Qingdao Yucheng rootstock seed industry Co., LTD
Mc-5	ChuangFan No.1	Oriental Zhengtai Seed Co., LTD
Mc-6	ChaoFan No.1	Oriental Zhengtai Seed Co., LTD
Mc-7	JinLi No.1	Hainan Academy of Agricultural Sciences
Mc-8	HanGuoJinZhen	Qingdao Yucheng rootstock seed industry Co., LTD
Mc-9	JinXinZhen No.5	Jing Yan Yinong (Beijing) seed Technology Co., LTD
Mc-10	RiXiDongZhiZhu	Jing Yan Yinong (Beijing) seed Technology Co., LTD
Mc-11	QinTengTaiMu	Shandong Shouguang vegetable seed Group Co., LTD
Mc-12	ChuangFan No.8	Oriental Zhengtai Seed Co., LTD
Mc-13	GenWang 99	Qingdao Yucheng rootstock seed industry Co., LTD
Mc-14	BoQiang 208	Tianjin Drey special industry Co., LTD
Mc-15	ChuangFan 301	Oriental Zhengtai Seed Co., LTD
Mc-16	FengHuang No.3	Qingdao Yucheng rootstock seed industry Co., LTD
Mc-17	QiangLiShi	Shandong Shouguang vegetable seed Group Co., LTD
Mc-18	JinGangZhuan 1901	Shandong Shouguang vegetable seed Group Co., LTD
Mc-19	GenLiShen	Shandong Shouhe seed Co., LTD
Mc-20	HaiZhen No.1	Hainan Academy of Agricultural Sciences
