# Supplementary material for: Rootstock Selection for Resisting Cucumber Fusarium Wilt in Hainan and Corresponding Transcriptome and Metabolome Analysis
Source: Plants (Basel). 2025 Jan 24;14(3):359. doi: 10.3390/plants14030359 (PMC11820677; doi:10.3390/plants14030359)
Supplement: Supplementary file 1 [file plants-14-00359-s001.zip › Non-published Material/Non-published Material/Table S1.xlsx]

## Sheet: Sheet1
Samples	Clean reads	Clean bases	GC Content	%≥Q30
JG-0a	21926934	6560985784	0.4545	0.9487
JG-0b	21002279	6283099082	0.4545	0.9462
JG-0c	20977526	6275406874	0.4547	0.9519
JG-2a	21944734	6565076706	0.4556	0.9503
JG-2b	19163371	5732891328	0.4556	0.9511
JG-2c	20936365	6262893782	0.4557	0.9504
JG-4a	21604973	6462373836	0.4566	0.9508
JG-4b	19295465	5772770318	0.4564	0.9518
JG-4c	21562047	6450476084	0.4556	0.947
JG-6a	19480440	5826921152	0.4558	0.9493
JG-6b	19739178	5904973162	0.4568	0.9541
JG-6c	21538059	6440997332	0.4563	0.9511
JK-0a	21036100	6293439260	0.4542	0.9445
JK-0b	20798828	6222426496	0.4553	0.9518
JK-0c	21188602	6340211752	0.4537	0.9485
JK-2a	20468440	6122786834	0.4571	0.9433
JK-2b	19982730	5980382842	0.4585	0.9521
JK-2c	20470388	6123638190	0.4555	0.9489
JK-4a	21029842	6293004142	0.4559	0.9464
JK-4b	19333205	5784282364	0.4561	0.9473
JK-4c	21446783	6416969416	0.4563	0.9476
JK-6a	20666774	6181556868	0.4588	0.9482
JK-6b	20821158	6229487070	0.4561	0.9492
JK-6c	20754953	6208681456	0.457	0.9467
(1) Samples: sample analysis number; (2) Clean reads: total number of pair-end Reads in Clean Data; (3) Clean bases: Clean Data total bases; (4) GC content: Clean DataGC content, that is, the percentage of G and C bases in the total base of Clean Data; (5) ≥Q30% : Clean Data The percentage of bases with a mass value greater than or equal to 30.
