# Supplementary material for: Rootstock Selection for Resisting Cucumber Fusarium Wilt in Hainan and Corresponding Transcriptome and Metabolome Analysis
Source: Plants (Basel). 2025 Jan 24;14(3):359. doi: 10.3390/plants14030359 (PMC11820677; doi:10.3390/plants14030359)
Supplement: Supplementary file 1 [file plants-14-00359-s001.zip › Non-published Material/Non-published Material/Table S4.xlsx]

## Sheet: Sheet1
Evaluation Standards for Grading the Severity of cucumber fusarium wilt
Disease level	Manifestation of Plant Disease Symptoms
0	Leaf asymptomatic
1	Leaf edge or tip slightly chlorinated yellow, yellowing area ≤ 25%
2	The tycotyl or cotyledon had obvious necrotic spots, and the leaf yellowing or wilting area was 25% < A ≤ 50%
3	Local wilting, or cotyledon dying, leaf severe yellowing or wilting area 50% < A ≤75%
4	The whole body wilts, slumps or dies, and the leaves are completely wilted

## Sheet: Sheet2
Criteria for Grading Resistance Levels to cucumber fusarium wilt
Resistance level	High resistance (HR)	Resistance (R)	Moderate resistance (MR)	Susceptible disease (S)	High susceptiblity (HS)
Disease Index	0＜DSI≤15	15＜DSI≤35	35＜DSI≤55	55＜DSI≤75	75＜DSI
