# Supplementary material for: Rootstock Selection for Resisting Cucumber Fusarium Wilt in Hainan and Corresponding Transcriptome and Metabolome Analysis
Source: Plants (Basel). 2025 Jan 24;14(3):359. doi: 10.3390/plants14030359 (PMC11820677; doi:10.3390/plants14030359)
Supplement: Supplementary file 1 [file plants-14-00359-s001.zip › Non-published Material/Table S2.xlsm]

## Sheet: Sheet1
Time
0
0.1
0.2
0.3
0.4
0.5
0.6
0.7
0.8
0.9
1

## Sheet: 发病情况数据
砧木	11.25				11.27				11.29				12.1				12.3				12.5				12.7				12.9				12.11				12.13
	发病株数	发病率	病情指数	百分化病情指数	发病株数	发病率	病情指数	百分化病情指数	发病株数	发病率	病情指数	百分化病情指数	发病株数	发病率	病情指数	百分化病情指数	发病株数	发病率	病情指数	百分化病情指数	发病株数	发病率	病情指数	百分化病情指数	发病株数	发病率	病情指数	百分化病情指数	发病株数	发病率	病情指数	百分化病情指数	发病株数	发病率	病情指数	百分化病情指数	发病株数	发病率	病情指数	百分化病情指数	抗性等级		AUDRC	百分化AUDRC
青根砧王	3	0.1	0.025	2.5	3	0.1	0.025	2.5	7	0.233333	0.0583333	5.83333	7	0.233333	0.0583333	5.83333	13	0.433333	0.125	12.5	13	0.433333	0.125	12.5	18	0.6	0.25	25	18	0.6	0.258333	25.8333	20	0.666667	0.325	32.5	23	0.766667	0.408333	40.8333	MR	0.767	0.165833	16.5833
日本雪松	2	0.0666667	0.0166667	1.66667	3	0.1	0.025	2.5	3	0.1	0.025	2.5	4	0.133333	0.0333333	3.33333	7	0.233333	0.075	7.5	7	0.233333	0.075	7.5	10	0.333333	0.116667	11.6667	12	0.4	0.158333	15.8333	18	0.6	0.258333	25.8333	24	0.8	0.408333	40.8333	MR	0.8	0.119167	11.9167
双力铁甲	4	0.133333	0.0333333	3.33333	4	0.133333	0.0333333	3.33333	4	0.133333	0.0333333	3.33333	4	0.133333	0.05	5	8	0.266667	0.0833333	8.33333	8	0.266667	0.108333	10.8333	11	0.366667	0.133333	13.3333	11	0.366667	0.133333	13.3333	15	0.5	0.216667	21.6667	19	0.633333	0.325	32.5	R	0.633	0.115	11.5
金甲砧	2	0.0666667	0.02	2	2	0.0666667	0.02	2	2	0.0666667	0.02	2	2	0.0666667	0.02	2	2	0.0666667	0.02	2	4	0.133333	0.05	5	7	0.233333	0.09	9	7	0.233333	0.09	9	10	0.333333	0.14	14	15	0.5	0.3	30	R	0.6	0.077	7.7
创凡1号	4	0.133333	0.0416667	4.16667	7	0.233333	0.0729167	7.29167	9	0.3	0.09375	9.375	10	0.333333	0.104167	10.4167	11	0.366667	0.114583	11.4583	13	0.433333	0.145833	14.5833	17	0.566667	0.1875	18.75	17	0.566667	0.1875	18.75	21	0.7	0.3125	31.25	21	0.7	0.283333	28.3333	R	0.7	0.150208	15.0208
超凡1号	3	0.1	0.025	2.5	3	0.1	0.025	2.5	3	0.1	0.025	2.5	9	0.3	0.0833333	8.33333	9	0.3	0.0833333	8.33333	9	0.3	0.0833333	8.33333	20	0.666667	0.275	27.5	20	0.666667	0.291667	29.1667	27	0.9	0.508333	50.8333	29	0.966667	0.666667	66.6667	S	0.967	0.206667	20.6667
劲力1号	1	0.0333333	0.00833333	0.833333	5	0.166667	0.0416667	4.16667	5	0.166667	0.0416667	4.16667	6	0.2	0.05	5	6	0.2	0.0583333	5.83333	7	0.233333	0.0666667	6.66667	10	0.333333	0.158333	15.8333	12	0.4	0.183333	18.3333	18	0.6	0.258333	25.8333	28	0.933333	0.408333	40.8333	MR	0.933	0.1275	12.75
韩国金砧	2	0.0666667	0.0166667	1.66667	2	0.0666667	0.0166667	1.66667	5	0.166667	0.0416667	4.16667	5	0.166667	0.0416667	4.16667	7	0.233333	0.0666667	6.66667	7	0.233333	0.0666667	6.66667	12	0.4	0.116667	11.6667	13	0.433333	0.15	15	13	0.433333	0.191667	19.1667	25	0.833333	0.4	40	MR	0.833	0.110833	11.0833
京欣砧5号	0	0	0	0	3	0.1	0.0220588	2.20588	3	0.1	0.0220588	2.20588	4	0.133333	0.0294118	2.94118	4	0.133333	0.0294118	2.94118	7	0.233333	0.0514706	5.14706	18	0.6	0.169118	16.9118	19	0.633333	0.242647	24.2647	25	0.833333	0.382353	38.2353	29	0.966667	0.541667	54.1667	MR	0.967	0.14902	14.902
日本冬之助	8	0.266667	0.0540541	5.40541	13	0.433333	0.114865	11.4865	17	0.566667	0.141892	14.1892	17	0.566667	0.2	20	20	0.666667	0.189189	18.9189	22	0.733333	0.236486	23.6486	30	1	0.290541	29.0541	30	1	0.310811	31.0811	30	1	0.378378	37.8378	30	1	0.65	65	S	1	0.256622	25.6622
青藤台木	1	0.0333333	0.00833333	0.833333	2	0.0666667	0.0166667	1.66667	2	0.0666667	0.0166667	1.66667	3	0.1	0.0416667	4.16667	9	0.3	0.116667	11.6667	11	0.366667	0.133333	13.3333	27	0.9	0.333333	33.3333	27	0.9	0.416667	41.6667	27	0.9	0.541667	54.1667	28	0.933333	0.683333	68.3333	S	0.933	0.230833	23.0833
创凡8号	4	0.133333	0.0333333	3.33333	9	0.3	0.0916667	9.16667	11	0.366667	0.116667	11.6667	11	0.366667	0.158333	15.8333	15	0.5	0.2	20	15	0.5	0.2	20	25	0.833333	0.3	30	27	0.9	0.425	42.5	28	0.933333	0.566667	56.6667	29	0.966667	0.791667	79.1667	HS	0.967	0.288333	28.8333
根王99	4	0.133333	0.0333333	3.33333	5	0.166667	0.0666667	6.66667	5	0.166667	0.0666667	6.66667	5	0.166667	0.0666667	6.66667	9	0.3	0.1	10	10	0.333333	0.116667	11.6667	19	0.633333	0.216667	21.6667	19	0.633333	0.25	25	20	0.666667	0.416667	41.6667	30	1	0.725	72.5	S	1	0.205833	20.5833
博强208	1	0.0333333	0.00833333	0.833333	2	0.0666667	0.0166667	1.66667	2	0.0666667	0.0166667	1.66667	2	0.0666667	0.0166667	1.66667	4	0.133333	0.0416667	4.16667	5	0.166667	0.0583333	5.83333	18	0.6	0.208333	20.8333	23	0.766667	0.3	30	27	0.9	0.55	55	28	0.933333	0.725	72.5	S	0.933	0.194167	19.4167
创凡301号	3	0.1	0.025	2.5	4	0.133333	0.0416667	4.16667	4	0.133333	0.05	5	4	0.133333	0.05	5	7	0.233333	0.0833333	8.33333	7	0.233333	0.0833333	8.33333	17	0.566667	0.241667	24.1667	19	0.633333	0.333333	33.3333	24	0.8	0.525	52.5	28	0.933333	0.725	72.5	S	0.933	0.215833	21.5833
凤凰3号	0	0	0	0	1	0.0333333	0.0147059	1.47059	1	0.0333333	0.0147059	1.47059	1	0.0333333	0.0147059	1.47059	1	0.0333333	0.0147059	1.47059	5	0.166667	0.0735294	7.35294	13	0.433333	0.220588	22.0588	13	0.433333	0.382353	38.2353	15	0.5	0.632353	63.2353	16	0.533333	0.375	37.5	MR	0.533	0.174265	17.4265
强力士F1	1	0.0333333	0.00833333	0.833333	2	0.0666667	0.0166667	1.66667	2	0.0666667	0.0166667	1.66667	3	0.1	0.025	2.5	4	0.133333	0.0333333	3.33333	6	0.2	0.05	5	11	0.366667	0.116667	11.6667	22	0.733333	0.283333	28.3333	23	0.766667	0.533333	53.3333	27	0.9	0.716667	71.6667	S	0.9	0.18	18
金刚钻1901	0	0	0	0	0	0	0	0	1	0.0333333	0.00833333	0.833333	3	0.1	0.025	2.5	7	0.233333	0.0583333	5.83333	9	0.3	0.075	7.5	17	0.566667	0.25	25	23	0.766667	0.366667	36.6667	27	0.9	0.685185	68.5185	29	0.966667	0.808333	80.8333	HS	0.967	0.227685	22.7685
根力神	0	0	0	0	3	0.1	0.025	2.5	3	0.1	0.025	2.5	4	0.133333	0.0333333	3.33333	5	0.166667	0.0416667	4.16667	14	0.466667	0.116667	11.6667	14	0.466667	0.166667	16.6667	21	0.7	0.341667	34.1667	30	1	0.625	62.5	30	1	0.816667	81.6667	HS	1	0.219167	21.9167
海砧1号	3	0.1	0.025	2.5	3	0.1	0.025	2.5	3	0.1	0.025	2.5	6	0.2	0.05	5	6	0.2	0.05	5	15	0.5	0.15	15	16	0.533333	0.175	17.5	21	0.7	0.316667	31.6667	29	0.966667	0.683333	68.3333	30	1	0.741667	74.1667	S	1	0.224167	22.4167
金福太郎	0	0	0	0	0	0	0	0	0	0	0	0	2	0.0666667	0.0166667	1.66667	4	0.133333	0.0333333	3.33333	8	0.266667	0.0666667	6.66667	14	0.466667	0.133333	13.3333	24	0.8	0.358333	35.8333	28	0.933333	0.625	62.5	30	1	0.825	82.5	HS	1	0.205833	20.5833

## Sheet: _xltb_storage_
XL Toolbox Settings
	export_preset	<?xml version="1.0" encoding="utf-16"?>_x000D_ <Preset xmlns:xsd="http://www.w3.org/2001/XMLSchema" xmlns:xsi="http://www.w3.org/2001/XMLSchema-instance">_x000D_ <Name>Png, 300 dpi, RGB, Transparent canvas</Name>_x000D_ <Dpi>300</Dpi>_x000D_ <FileType>Png</FileType>_x000D_ <ColorSpace>Rgb</ColorSpace>_x000D_ <Transparency>TransparentCanvas</Transparency>_x000D_ <UseColorProfile>false</UseColorPro…
	export_path	C:\Users\chenj\OneDrive\桌面\ReDrawedFigure.png

## Sheet: AUDRC
Time Point	Mc-3(AUDRC=11.6)	Mc-4(AUDRC=7.6	Mc-5(AUDRC=15.0)
0	0	0	0	0	0	0
0.1	3.33333	2	4.16667	1.16667	0.419	0.0166667
0.2	3.33333	2	7.29167	0.391667	0.167	0.253437
0.3	3.33333	2	9.375	0.393333	0.452	0.21
0.4	5	2	10.4167	1.35	0.86	0.219792
0.5	8.33333	2	11.4583	2.54167	0.8	0.237812
0.6	10.8333	5	14.5833	2.65958	1.165	0.987292
0.7	13.3333	9	18.75	1.13333	2.952	2.24625
0.8	13.3333	9	18.75	3.74667	0.54	1.51875
0.9	21.6667	14	21.25	4.65833	5.866	1.649
1	32.5	30	28.3333	6.456	5.01	5.4995

## Sheet: 根系活力
砧木
青根砧王	0.106	0.099	0.098	0.101
	0.061	0.065	0.065	0.0636667	0.0775556
	0.04	0.051	0.113	0.068
日本雪松	0.183	0.181	0.181	0.181667
	0.144	0.146	0.145	0.145	0.129889
	0.06	0.064	0.065	0.063
双力铁甲	0.063	0.064	0.074	0.067
	0.034	0.036	0.034	0.0346667	0.0472222
	0.04	0.039	0.041	0.04
金甲砧	0.102	0.105	0.104	0.103667
	0.042	0.042	0.043	0.0423333	0.0577778
	0.028	0.027	0.027	0.0273333
创凡1号	0.077	0.081	0.082	0.08
	0.03	0.032	0.035	0.0323333	0.0413333
	0.011	0.013	0.011	0.0116667
超凡1号	0.069	0.072	0.069	0.07
	0.081	0.081	0.083	0.0816667	0.0773333
	0.077	0.083	0.081	0.0803333
劲力1号	0.062	0.069	0.064	0.065
	0.035	0.037	0.038	0.0366667	0.053
	0.055	0.064	0.053	0.0573333
韩国金砧	0.091	0.092	0.093	0.092
	0.072	0.079	0.086	0.079	0.067
	0.032	0.027	0.031	0.03
京欣砧5号	0.036	0.035	0.041	0.0373333
	0.041	0.033	0.042	0.0386667	0.0366667
	0.032	0.036	0.034	0.034
日本冬之助	0.048	0.049	0.052	0.0496667
	0.019	0.014	0.022	0.0183333	0.0354444
	0.037	0.039	0.039	0.0383333
青藤台木	0.039	0.038	0.041	0.0393333
	0.036	0.037	0.048	0.0403333	0.0362222
	0.026	0.03	0.031	0.029
创凡8号	0.042	0.044	0.053	0.0463333
	0.028	0.034	0.032	0.0313333	0.0353333
	0.027	0.027	0.031	0.0283333
根王99	0.03	0.03	0.03	0.03
	0.024	0.025	0.029	0.026	0.0278889
	0.025	0.028	0.03	0.0276667
博强208	0.149	0.155	0.157	0.153667
	0.073	0.074	0.083	0.0766667	0.130333
	0.16	0.162	0.16	0.160667
创凡301号	0.059	0.062	0.079	0.0666667
	0.217	0.211	0.221	0.216333	0.148222
	0.16	0.162	0.163	0.161667
凤凰3号	0.111	0.117	0.133	0.120333
	0.068	0.066	0.07	0.068	0.133667
	0.214	0.212	0.212	0.212667
强力士F1	0.038	0.038	0.039	0.0383333
	0.233	0.244	0.249	0.242	0.176
	0.241	0.244	0.258	0.247667
金刚钻1901	0.115	0.114	0.126	0.118333
	0.218	0.207	0.196	0.207	0.165111
	0.167	0.1`70	0.173	0.17
根力神	0.291	0.257	0.262	0.27
	0.167	0.189	0.173	0.176333	0.222889
	0.225	0.218	0.224	0.222333
海砧1号	0.211	0.208	0.213	0.210667
	0.194	0.192	0.217	0.201	0.149222
	0.041	0.034	0.033	0.036
金福太郎	0.045	0.036	0.034	0.0383333
	0.028	0.029	0.033	0.03	0.0358889
	0.041	0.034	0.043	0.0393333

## Sheet: SPAD值
砧木品种	重复	SPAD			品种		SPAD
青根砧王	1	23.5			1青根砧王		20.6037
	2	15.6667			2日本雪松		18.4
	3	13.3333			3双力铁甲		23.263
	4	17.1			4金甲砧		20.763
	5	20.5667			5创凡一号		30.2519
	6	35.4667			6超凡一号		21.7074
	7	20.6667			7劲力一号		23.1296
	8	20.5667			8韩国金砧		24.6889
	9	18.5667	20.6037		9京欣砧5号		18.9704
日本雪松	1	24.3667			10日本冬之助		26.3815
	2	17.8333			11青滕台木		10.5556
	3	16.8			12创凡8号		13.6704
	4	17.6667			13根王99		17.2259
	5	14.6667			14博强208		13.3074
	6	17.3667			15创凡301		15.3778
	7	20.0333			16凤凰三号		8.88519
	8	18.1			17强力士F1		10.4111
	9	18.7667	18.4		18金刚钻1901		10.9148
双力铁甲	1	21.0667			19根力神		12.9926
	2	23.8667			20海砧一号		20.0111
	3	17.5333			21金福太郎		14.6111
	4	24.1333
	5	33.6667
	6	21.4
	7	23.7333
	8	20.0333
	9	23.9333	23.263
金甲砧	1	25.2
	2	20.8
	3	14.4667
	4	25.7333
	5	21.3
	6	20.4
	7	20.9333
	8	14.4333
	9	23.6	20.763
创凡一号	1	41.5667
	2	36.3333
	3	25.7
	4	32.1333
	5	37.8
	6	20.3
	7	25
	8	26.1333
	9	27.3	30.2519
超凡一号	1	21.2333
	2	17.8667
	3	23.8
	4	14.6
	5	12.4667
	6	22
	7	27
	8	28.0667
	9	28.3333	21.7074
劲力一号	1	30.5
	2	29.6667
	3	16.8667
	4	20.5
	5	22.9333
	6	18.5333
	7	23.2
	8	21.0667
	9	24.9	23.1296
韩国金砧	1	30.6
	2	30.6667
	3	19.5333
	4	24.1667
	5	30.8333
	6	18.7667
	7	23.4667
	8	17.9
	9	26.2667	24.6889
京欣砧5号	1	21.5333
	2	29.1333
	3	30.2
	4	18.8667
	5	16.8
	6	13.3333
	7	10.9667
	8	11.2667
	9	18.6333	18.9704
日本冬之助	1	24.2333
	2	30.9333
	3	34.7667
	4	33.6667
	5	33.6333
	6	16.2667
	7	23.2
	8	17.7
	9	23.0333	26.3815
青滕台木	1	9.13333
	2	13.5667
	3	11.6667
	4	9.56667
	5	9.56667
	6	3.76667
	7	11.5667
	8	14.3333
	9	11.8333	10.5556
创凡8号	1	10.6333
	2	18.9
	3	16.5
	4	12.8
	5	14
	6	11.7
	7	16.2
	8	7.36667
	9	14.9333	13.6704
根王99	1	19.2667
	2	15.4
	3	19.5
	4	15.8333
	5	14.1333
	6	21.7667
	7	23.0667
	8	11.8
	9	14.2667	17.2259
博强208	1	9.5
	2	22.7
	3	21.8
	4	10.1333
	5	5.86667
	6	13.7
	7	13.6667
	8	11.3
	9	11.1	13.3074
创凡301	1	16.8333
	2	12.8
	3	14.0667
	4	15.8
	5	16.4
	6	19.7667
	7	18.6333
	8	10.0333
	9	14.0667	15.3778
凤凰三号	1	19.3
	2	9.13333
	3	5.9
	4	5.03333
	5	9.96667
	6	11.1667
	7	7.9
	8	5.63333
	9	5.93333	8.88519
强力士F1	1	6.73333
	2	10.1667
	3	12.4
	4	7.8
	5	8.2
	6	11.2
	7	14.8333
	8	12.6667
	9	9.7	10.4111
金刚钻1901	1	12.8
	2	9.5
	3	12.7333
	4	7.66667
	5	14.6
	6	9.36667
	7	7.3
	8	11.3
	9	12.9667	10.9148
根力神	1	13.6333
	2	15.1
	3	10.5333
	4	14.6333
	5	18.7667
	6	15
	7	7.53333
	8	10.0333
	9	11.7	12.9926
海砧一号	1	14.2
	2	16.9667
	3	25.4333
	4	14.3
	5	23.3667
	6	14.6
	7	23.8667
	8	29.7667
	9	17.6	20.0111
金福太郎	1	28.4333
	2	13.9667
	3	18.4333
	4	11.5
	5	9.83333
	6	11.8
	7	9.33333
	8	9.06667
	9	19.1333	14.6111

## Sheet: DEGs
#ID	A6-1	A6-2	A6-3	B6-1	B6-2	B6-3	Gene name	Coefficient of variation(A6)	Coefficient of variation(B6)
CmoCh07G009540	55.6013	75.5709	75.0596	38.1049	33.0652	32.0675	phenylalanine ammonia-lyase	0.13522	0.0767889
CmoCh03G012280	101.601	140.27	130.459	55.1269	63.2425	69.5592		0.13224	0.0942992
CmoCh18G009000	102.638	116.116	113.833	86.2896	108.412	102.849		0.053124	0.0947325
CmoCh02G006920	512.242	628.592	650.676	478.651	499.318	495.285	trans-cinnamate 4-monooxygenase	0.10169	0.018214
CmoCh20G003310	155.257	184.049	182.792	123.441	106.891	109.144		0.0763432	0.0647632
CmoCh05G007700	127.546	117.464	117.86	76.5732	76.5891	63.8067		0.0385435	0.0832643
CmoCh01G007640	79.3771	65.997	76.2624	34.0578	47.2522	42.0131		0.0773767	0.131958
CmoCh16G006230	10.4874	8.30077	7.85117	8.3761	11.0959	9.07516	p-coumarate 3-hydroxylase	0.129674	0.121192
CmoCh08G012690	22.392	17.1421	20.5675	17.986	17.6552	19.2421		0.108626	0.0373632
CmoCh18G013760	5.73383	6.87793	6.19232	5.85436	7.35892	6.414	caffeic acid 3-O-methyltransferase	0.0750049	0.0949051
CmoCh06G006930	27.4209	16.951	18.0538	11.5365	12.8967	10.4509		0.225737	0.0860492
CmoCh06G006980	11.9512	12.5314	12.331	6.7644	6.36723	9.83937		0.0196081	0.202646
CmoCh08G005640	35.0121	38.7265	32.6243	25.6889	29.6333	23.9192	4-coumarate-CoA ligase	0.0708171	0.0904245
CmoCh05G006990	17.4071	22.5161	17.0073	11.0588	13.5791	13.2273		0.132159	0.0882943
CmoCh08G005650	24.7828	33.4895	29.8084	39.0439	31.6564	30.6101		0.121545	0.111149
CmoCh17G008870	277.143	359.013	348.822	259.319	263.037	240.844		0.110958	0.0381475
CmoCh14G010740	269.261	337.602	324.016	135.859	111.071	113.456	cinnamoyl-CoA reductase	0.0951978	0.0929475
CmoCh14G010750	17.3686	19.4902	20.218	0.468716	0.911557	0.820212		0.0635337	0.260267
CmoCh09G000170	102.618	112.854	108.944	48.9055	50.2916	53.5177		0.0390002	0.037958
CmoCh17G008650	50.9895	57.5862	61.2633	64.6923	59.769	64.4195		0.0750767	0.0358849
CmoCh02G012970	60.6271	54.9701	58.1989	32.9563	42.2958	40.735		0.0399976	0.105654
CmoCh01G001900	328.416	395.836	380.285	234.893	216.999	208.195		0.0782901	0.0504853
CmoCh15G003520	79.9267	108.872	99.4085	56.5551	61.26	58.7041		0.125435	0.0326848
CmoCh04G028340	184.651	190.527	174.888	149.419	150.118	156.788		0.0351776	0.0218359
CmoCh20G010900	14.389	14.691	15.7485	27.4769	28.1898	23.5016	cinnamyl-alcohol dehydrogenase	0.0390068	0.0781622
CmoCh18G005030	16.0973	21.2927	19.3136	9.15409	6.86372	5.64401		0.11327	0.201511
CmoCh20G010910	44.8431	42.7086	47.2156	29.1659	34.0136	32.8689		0.040978	0.0646203
CmoCh03G014590	52.0339	51.5544	53.2689	66.6516	58.374	58.3061		0.0138133	0.0641169
CmoCh18G004980	61.5063	74.262	79.7466	55.6625	57.6477	80.6958		0.106368	0.175693
CmoCh11G013930	503.989	610.4	578.54	727.557	683.218	689.506		0.0790205	0.0279795
CmoCh03G014580	1081.81	1223.17	1190.63	1636.37	1392.35	1247.95		0.0518755	0.112448
CmoCh14G000800	31.2961	36.7584	26.8589	67.5995	64.7307	40.5289	coniferyl alcohol acyltransferase	0.127969	0.21072
CmoCh06G007270	27.2756	26.1633	25.8104	13.3974	16.4391	14.9642		0.0236367	0.0831633
CmoCh18G012880	710.442	849.327	776.257	221.083	245.634	269.673		0.0728487	0.0808145
CmoCh04G028130	7.23434	5.92952	6.32444	5.71991	5.41213	5.51028	eugenol synthase	0.0841035	0.0231401
CmoCh09G010220	9.302	9.71551	8.03417	5.4293	5.24587	4.99564		0.0793293	0.0340268
CmoCh15G003690	48.1229	47.9404	51.3725	65.6693	66.4876	65.0552		0.0320816	0.00892538

## Sheet: DAMs
name	A6-1	A6-2	A6-3	B6-1	B6-2	B6-3	Coefficient of variation(A6)	Coefficient of variation(B6)
p-Coumaric acid	659.627	228.126	438.622	589.886	1773.9	782.138	0.398478	0.494742
4-Hydroxystyrene	1.3191	3.82924	4.72359	34.0568	32.255	30.5378	0.437941	0.0445045
Caffeic Acid 3-Methyl Phenethyl Ester	0.000221061	61.1821	32.9721	99.0895	85.7915	280.297	0.796646	0.572186
5-Hydroxyferulic acid methyl ester	509.766	303.06	306.458	357.245	345.153	496.596	0.259053	0.171939
Coniferyl aldehyde	1288.02	1449.1	1178.42	564.244	729.407	518.632	0.0851732	0.149885
Coniferyl alcohol	628.845	594.998	687.432	543.779	476.218	548.842	0.0599348	0.0633078
Coniferyl acetate	341.687	222.865	343.24	178.179	210.591	125.064	0.186329	0.205838
Methyleugenol	78.8184	97.2332	104.666	297.932	223.677	264.286	0.116113	0.115889
Normalization
name	A6-1	A6-2	A6-3	B6-1	B6-2	B6-3
p-Coumaric acid	-0.17	-1.05	-0.62	-0.32	2.09	0.07
4-Hydroxystyrene	-1.13	-0.96	-0.9	1.12	0.99	0.88
Caffeic Acid 3-Methyl Phenethyl Ester	-1.04	-0.36	-0.67	0.07	-0.08	2.08
5-Hydroxyferulic acid methyl ester	1.45	-0.98	-0.94	-0.34	-0.49	1.3
Coniferyl aldehyde	0.91	1.36	0.61	-1.07	-0.62	-1.19
Coniferyl alcohol	0.73	0.22	1.6	-0.54	-1.54	-0.46
Coniferyl acetate	1.3	-0.17	1.32	-0.73	-0.33	-1.39
Methyleugenol	-1.13	-0.92	-0.84	1.38	0.53	0.99
