# Supplementary material for: Rootstock Selection for Resisting Cucumber Fusarium Wilt in Hainan and Corresponding Transcriptome and Metabolome Analysis
Source: Plants (Basel). 2025 Jan 24;14(3):359. doi: 10.3390/plants14030359 (PMC11820677; doi:10.3390/plants14030359)
Supplement: Supplementary file 1 [file plants-14-00359-s001.zip › Non-published Material/Table S6.xlsx]

## Sheet: Sheet1
Cultivars	11.25				11.27				11.29				12.1				12.3				12.5				12.7				12.9				12.11				12.13
	Number of diseased plants	Incidence rate	Disease severity index	Disease severity index in percent	Number of diseased plants	Incidence rate	Disease severity index	Disease severity index in percent	Number of diseased plants	Incidence rate	Disease severity index	Disease severity index in percent	Number of diseased plants	Incidence rate	Disease severity index	Disease severity index in percent	Number of diseased plants	Incidence rate	Disease severity index	Disease severity index in percent	Number of diseased plants	Incidence rate	Disease severity index	Disease severity index in percent	Number of diseased plants	Incidence rate	Disease severity index	Disease severity index in percent	Number of diseased plants	Incidence rate	Disease severity index	Disease severity index in percent	Number of diseased plants	Incidence rate	Disease severity index	Disease severity index in percent	Number of diseased plants	Incidence rate	Disease severity index	Disease severity index in percent	Resist disease level		AUDRC	AUDRC in percent
QinGenZhenWang	3	0.1	0.025	2.5	3	0.1	0.025	2.5	7	0.233333	0.0583333	5.83333	7	0.233333	0.0583333	5.83333	13	0.433333	0.125	12.5	13	0.433333	0.125	12.5	18	0.6	0.25	25	18	0.6	0.258333	25.8333	20	0.666667	0.325	32.5	23	0.766667	0.408333	40.8333	MR	0.767	0.165833	16.5833
RiBenXueSong	2	0.0666667	0.0166667	1.66667	3	0.1	0.025	2.5	3	0.1	0.025	2.5	4	0.133333	0.0333333	3.33333	7	0.233333	0.075	7.5	7	0.233333	0.075	7.5	10	0.333333	0.116667	11.6667	12	0.4	0.158333	15.8333	18	0.6	0.258333	25.8333	24	0.8	0.408333	40.8333	MR	0.8	0.119167	11.9167
ShuangLiTieJia	4	0.133333	0.0333333	3.33333	4	0.133333	0.0333333	3.33333	4	0.133333	0.0333333	3.33333	4	0.133333	0.05	5	8	0.266667	0.0833333	8.33333	8	0.266667	0.108333	10.8333	11	0.366667	0.133333	13.3333	11	0.366667	0.133333	13.3333	15	0.5	0.216667	21.6667	19	0.633333	0.325	32.5	R	0.633	0.115	11.5
JinJiaZhen	2	0.0666667	0.02	2	2	0.0666667	0.02	2	2	0.0666667	0.02	2	2	0.0666667	0.02	2	2	0.0666667	0.02	2	4	0.133333	0.05	5	7	0.233333	0.09	9	7	0.233333	0.09	9	10	0.333333	0.14	14	15	0.5	0.3	30	R	0.6	0.077	7.7
ChuangFan No.1	4	0.133333	0.0416667	4.16667	7	0.233333	0.0729167	7.29167	9	0.3	0.09375	9.375	10	0.333333	0.104167	10.4167	11	0.366667	0.114583	11.4583	13	0.433333	0.145833	14.5833	17	0.566667	0.1875	18.75	17	0.566667	0.1875	18.75	21	0.7	0.3125	31.25	21	0.7	0.283333	28.3333	R	0.7	0.150208	15.0208
ChaoFan No.1	3	0.1	0.025	2.5	3	0.1	0.025	2.5	3	0.1	0.025	2.5	9	0.3	0.0833333	8.33333	9	0.3	0.0833333	8.33333	9	0.3	0.0833333	8.33333	20	0.666667	0.275	27.5	20	0.666667	0.291667	29.1667	27	0.9	0.508333	50.8333	29	0.966667	0.666667	66.6667	S	0.967	0.206667	20.6667
JinLi No.1	1	0.0333333	0.00833333	0.833333	5	0.166667	0.0416667	4.16667	5	0.166667	0.0416667	4.16667	6	0.2	0.05	5	6	0.2	0.0583333	5.83333	7	0.233333	0.0666667	6.66667	10	0.333333	0.158333	15.8333	12	0.4	0.183333	18.3333	18	0.6	0.258333	25.8333	28	0.933333	0.408333	40.8333	MR	0.933	0.1275	12.75
HanGuoJinZhen	2	0.0666667	0.0166667	1.66667	2	0.0666667	0.0166667	1.66667	5	0.166667	0.0416667	4.16667	5	0.166667	0.0416667	4.16667	7	0.233333	0.0666667	6.66667	7	0.233333	0.0666667	6.66667	12	0.4	0.116667	11.6667	13	0.433333	0.15	15	13	0.433333	0.191667	19.1667	25	0.833333	0.4	40	MR	0.833	0.110833	11.0833
JinXinZhen No.5	0	0	0	0	3	0.1	0.0220588	2.20588	3	0.1	0.0220588	2.20588	4	0.133333	0.0294118	2.94118	4	0.133333	0.0294118	2.94118	7	0.233333	0.0514706	5.14706	18	0.6	0.169118	16.9118	19	0.633333	0.242647	24.2647	25	0.833333	0.382353	38.2353	29	0.966667	0.541667	54.1667	MR	0.967	0.14902	14.902
RiXiDongZhiZhu	8	0.266667	0.0540541	5.40541	13	0.433333	0.114865	11.4865	17	0.566667	0.141892	14.1892	17	0.566667	0.2	20	20	0.666667	0.189189	18.9189	22	0.733333	0.236486	23.6486	30	1	0.290541	29.0541	30	1	0.310811	31.0811	30	1	0.378378	37.8378	30	1	0.65	65	S	1	0.256622	25.6622
QinTengTaiMu	1	0.0333333	0.00833333	0.833333	2	0.0666667	0.0166667	1.66667	2	0.0666667	0.0166667	1.66667	3	0.1	0.0416667	4.16667	9	0.3	0.116667	11.6667	11	0.366667	0.133333	13.3333	27	0.9	0.333333	33.3333	27	0.9	0.416667	41.6667	27	0.9	0.541667	54.1667	28	0.933333	0.683333	68.3333	S	0.933	0.230833	23.0833
ChuangFan No.8	4	0.133333	0.0333333	3.33333	9	0.3	0.0916667	9.16667	11	0.366667	0.116667	11.6667	11	0.366667	0.158333	15.8333	15	0.5	0.2	20	15	0.5	0.2	20	25	0.833333	0.3	30	27	0.9	0.425	42.5	28	0.933333	0.566667	56.6667	29	0.966667	0.791667	79.1667	HS	0.967	0.288333	28.8333
GenWang 99	4	0.133333	0.0333333	3.33333	5	0.166667	0.0666667	6.66667	5	0.166667	0.0666667	6.66667	5	0.166667	0.0666667	6.66667	9	0.3	0.1	10	10	0.333333	0.116667	11.6667	19	0.633333	0.216667	21.6667	19	0.633333	0.25	25	20	0.666667	0.416667	41.6667	30	1	0.725	72.5	S	1	0.205833	20.5833
BoQiang 208	1	0.0333333	0.00833333	0.833333	2	0.0666667	0.0166667	1.66667	2	0.0666667	0.0166667	1.66667	2	0.0666667	0.0166667	1.66667	4	0.133333	0.0416667	4.16667	5	0.166667	0.0583333	5.83333	18	0.6	0.208333	20.8333	23	0.766667	0.3	30	27	0.9	0.55	55	28	0.933333	0.725	72.5	S	0.933	0.194167	19.4167
ChuangFan 301	3	0.1	0.025	2.5	4	0.133333	0.0416667	4.16667	4	0.133333	0.05	5	4	0.133333	0.05	5	7	0.233333	0.0833333	8.33333	7	0.233333	0.0833333	8.33333	17	0.566667	0.241667	24.1667	19	0.633333	0.333333	33.3333	24	0.8	0.525	52.5	28	0.933333	0.725	72.5	S	0.933	0.215833	21.5833
FengHuang No.3	0	0	0	0	1	0.0333333	0.0147059	1.47059	1	0.0333333	0.0147059	1.47059	1	0.0333333	0.0147059	1.47059	1	0.0333333	0.0147059	1.47059	5	0.166667	0.0735294	7.35294	13	0.433333	0.220588	22.0588	13	0.433333	0.382353	38.2353	15	0.5	0.632353	63.2353	16	0.533333	0.375	37.5	MR	0.533	0.174265	17.4265
QiangLiShi	1	0.0333333	0.00833333	0.833333	2	0.0666667	0.0166667	1.66667	2	0.0666667	0.0166667	1.66667	3	0.1	0.025	2.5	4	0.133333	0.0333333	3.33333	6	0.2	0.05	5	11	0.366667	0.116667	11.6667	22	0.733333	0.283333	28.3333	23	0.766667	0.533333	53.3333	27	0.9	0.716667	71.6667	S	0.9	0.18	18
JinGangZhuan 1901	0	0	0	0	0	0	0	0	1	0.0333333	0.00833333	0.833333	3	0.1	0.025	2.5	7	0.233333	0.0583333	5.83333	9	0.3	0.075	7.5	17	0.566667	0.25	25	23	0.766667	0.366667	36.6667	27	0.9	0.685185	68.5185	29	0.966667	0.808333	80.8333	HS	0.967	0.227685	22.7685
GenLiShen	0	0	0	0	3	0.1	0.025	2.5	3	0.1	0.025	2.5	4	0.133333	0.0333333	3.33333	5	0.166667	0.0416667	4.16667	14	0.466667	0.116667	11.6667	14	0.466667	0.166667	16.6667	21	0.7	0.341667	34.1667	30	1	0.625	62.5	30	1	0.816667	81.6667	HS	1	0.219167	21.9167
HaiZhen No.1	3	0.1	0.025	2.5	3	0.1	0.025	2.5	3	0.1	0.025	2.5	6	0.2	0.05	5	6	0.2	0.05	5	15	0.5	0.15	15	16	0.533333	0.175	17.5	21	0.7	0.316667	31.6667	29	0.966667	0.683333	68.3333	30	1	0.741667	74.1667	S	1	0.224167	22.4167
QuanFuTaiLang	0	0	0	0	0	0	0	0	0	0	0	0	2	0.0666667	0.0166667	1.66667	4	0.133333	0.0333333	3.33333	8	0.266667	0.0666667	6.66667	14	0.466667	0.133333	13.3333	24	0.8	0.358333	35.8333	28	0.933333	0.625	62.5	30	1	0.825	82.5	HS	1	0.205833	20.5833
